# Supplementary material for: The neuromuscular junction is a focal point of mTORC1 signaling in sarcopenia
Source: Nat Commun. 2020 Sep 9;11:4510. doi: 10.1038/s41467-020-18140-1 (PMC7481251; doi:10.1038/s41467-020-18140-1)
Supplement: Supplementary file 3 — Source Data [file 41467_2020_18140_MOESM3_ESM.xlsx]

## Sheet: Fig 1A-B - BM and food intake
Body mass	CON-Middle																		RM-Middle
Age (months)	6	12	23	24	25	27	31	43	47	49	50	52	57	66	73	77	78	80	3	8	10	14	35	36	54	55	58	59	61	62	65	68	71	76	79		3	4	10	12	34	1	5	9	11	19	26	30	36
	Body mass (g)																		Body mass (g)																		CON-late					RM-late
15	34.5	26.4	30.2	29.3	36.3	30.1	31.8	33.7	39	35.6	24.8	31	30.3	33	33.6	37	28.3	31.3	34.1	35.9	34.7	38.6	31.7	28.5	31.5	33.9	29.5	30.9	33.6	32.9	27.4	31.7	34	29	34.6
16	34.5	26.9	30.8	29.5	33.9	31.4	32.1	34.7	36.8	32.9	25.5	31.8	30.8	32.9	33.3	35.3	29	30.7	34.6	36.1	35.7	37.4	31.7	29.5	31.6	34.4	30.7	30.7	34	33.2	27.8	32.3	33.7	29.2	34.3
17	34.1	26.6	30.8	30.3	33.4	31.8	31.8	34.7	35.5	33.2	25.2	32	32.2	32.7	33.2	36	28.5	31.7	33.3	35.3	34.4	36.8	31.9	29.3	32.1	33.5	30.7	30.7	33.5	32.5	28.6	31	32	29.3	33.6
18	34.1	26.1	31.1	30.3	36	31.3	31.9	34.2	35.5	33.1	24.7	31.4	31.7	33.4	34	36.3	28.7	32	32.4	35.4	34.4	35.7	31.6	29.5	31.4	33.5	30.4	30	33.4	32.7	27.3	31.2	33.5	28.5	34.1
19	34	26	31	31.1	33.8	30	31.5	31.8	34.3	33.4	25.2	32.8	31.8	32.9	33.5	34.3	28.7	31.8	33	31.2	33.2	31.2	31.8	28.6	32.7	32.6	30.1	29.7	32.1	31.6	27.5	31.6	32.2	30	34.4
20	33.6	27.1	33.5	31.2	34.7	30.1	32.2	34.1	34.3	33.1	26.3	32.6	32.9	32.8	34.4	32.2	29.7	33	33.2	33.3	34.7	33.4	31.5	30.5	32.3	33.4	29.6	31.6	32.3	32.3	28.1	30.3	31.9	31.1	32.5		34.2	31.4	30.8	31.8	27.9	32.5	28.3	30.6	30.3	28.8	30.8	33.8	29.9
21	33.8	28	33	31.2	33.6	30.8	32.1	34.1	36	33	26.1	31.2	33.1	32.7	34.5	32.9	30.5	34.3	32.2	34.3	31.5	33.3	31.6	29.2	31.9	34.3	29.7	29.6	32.3	32.6	27.4	30.9	32.5	29	32.5		34.65	31.35	31.25	31.65	28.75	31.9	28.05	31	30.65	29.5	30.5	34.05	28.75
22	36.4	27.1	33	31.1	34.2	30.6	31.6	34.1	35.8	34.3	26.5	32.9	33.5	35.2	35.5	35.4	30	34.2	32.5	33.3	31.7	33.1	31.8	29.3	32.7	33	29.5	30.1	33.3	31.8	28	31.4	31.8	29.6	32.3		34.4	31.4	30.6	31.3	28.8	31.1	27.6	31.6	31.3	28.8	29.5	34	28.8
23	34.7	27.4	34.7	30.7	34.3	30.5	31.6	34.3	35.1	34.2	26.3	29.9	34.8	34.8	33.3	33.9	30.7	34.8	30.7	33.4	32.8	32.6	30.8	28.8	32.8	32.3	29.1	28.5	31.7	31.3	26.7	30.6	31.2	29.1	32.4		33.7	30.6	31.7	31	27.9	30.7	27.5	30.4	30.6	29.4	29.6	32.6	28.3
24	35.4	27.4	35.6	31.1	33.8	30.7	31.4	33.3	34.5	34.7	26.1	32	34.9	35.2	35	32.9	31	32.3	31.4	34.9	32.4	32	29.9	28.7	32.7	31.9	28.9	28.5	31.3	30.9	26.8	30.4	31	28.6	32.7		35.4	31.9	30.5	31.7	27.6	30.9	27.9	29.3	30.4	27.3	29.1	32.4	27.5
25	34.4	26.6	33.2	30.6	32.8	30.3	29.8	33.3	34	32.8	26.1	31.3	33.9	33.6	34.1	32.6	29.1	31	29.7	32.9	31.4	32	29.3	28.8	31.4	32	28.7	28.2	31.2	30.4	27.2	29.9	30	28.5	31.7		35.4	32.3	31.3	33.4	27.8	30.2	28.2	30.4	31	27.6	28.9	32.3	28
26	35.4	25.9	33.4	29.2	34	30.6	30.3	33.6	34.1	32.2	26.7	31	34	33.3	32.8	34	29.8	30.5	29.6	32.4	31.1	31.4	29.3	28	31.4	30.7	27.8	28.3	31.5	29.5	26.7	29.1	29.4	28.6	30.9		34.8	31.7	31.7	32.1	27.7	29.4	26.9	29.9	28.9	28.8	27	31.7	27.3
27	34.8	25.8	33.4	29.8	32.9	30.3	30.5	34.1	33.6	32.7	26.4	31	34.5	33.1	33.2	33.6	29.5	29.1	28.2	32.3	31.1	30.2	29.8	28.3	30.6	29.7	27.8	28.1	30	28.9	26.5	27.9	25.8	27.9	31.1		36	31.7	29.2	32	27.6	29	26.4	30.8	28.7	28	27.4	31.3	27.2
28	32.7	25.7	33.5	30.2	33.7	29.7	30.2	33.5	34.3	32.3	26.5	30.5	33.9	33.5	34	33.5	28.7	26.4	27.5	31.3	30.5	29.5	27.2	27.8	30.8	29.7	28.2	27.7	28.8	28.1	26	27.7	27.1	27.9	30.5		35.8	31.6	29.7	32	26.3	28.8	26.1	28	27.9	28.3	28.1	31.6	27.7
29	32.4	25.3	32.1	29.1	31	27.4	28.3	32.2	33.9	31.1	25	30.5	30.8	31.8	32.8	33	26.8	28	24	29.9	29.1	28.4	25.7	28.6	29.9	28.2	27.9	25.2	25.9	27.3	26.4	25.6	28	28.5	29.5		35.2	31.2	29.5	31.6	25.6	28.6	26.4	27.4	26.5	28	28	32	26.7
30	31.4	24.8	33.8	29.3	28.8	28.3	28	29.3	34.3	30.5	25.8	30.6	29.7	31.5	32	34.6	25.2	26.1	22	29.1	29.1	26.5	25.2	27.6	30.6	26.6	26.8	26.7	24.5	27.7	24.3	26.5	26.9	26.6	29.1		33.4	31	28.8	31.1	23.9	27.7	25.2	27.3	23.9	26.7	27	30.4	22.3
Δ 15-30m	-0.0898551	-0.0606061	0.119205	0	-0.206612	-0.0598007	-0.119497	-0.130564	-0.120513	-0.143258	0.0403226	-0.0129032	-0.019802	-0.0454545	-0.047619	-0.0648649	-0.109541	-0.166134	-0.354839	-0.189415	-0.161383	-0.313472	-0.205047	-0.0315789	-0.0285714	-0.215339	-0.0915254	-0.135922	-0.270833	-0.158055	-0.113139	-0.164038	-0.208824	-0.0827586	-0.15896
Age (months)	Food intake (g.day-1)																		Food intake (g.day-1)
15	3.23077	2.78462	3.00769	2.76923	3.31538	3.16154	3.07692	3.40833	3.18333	3.325	2.65833	3.21667	2.8	3.15	3.1875	3.3375	3	2.875	3.30769	3.24615	3.37692	3.35385	2.92308	3.09231	2.83333	3.10833	2.875	3.05	3.375	3.0875	2.9875	3.0125	2.925	2.8375	2.9125
16	3.2	2.86818	2.90455	2.89545	3.2	3.20455	3.02727	3.2	3.2	3.21818	2.69545	3.09545	2.98182	3.2	3.10909	3.2	3.12273	3.07727	3.3	3.1375	3.3875	3.2125	3.075	3	2.7625	3.0375	2.8125	2.9375	3.275	3.1375	2.7875	2.9875	2.9625	2.875	3.0875
17	3.2	2.69524	2.92857	2.88571	3.2	3.12381	3.02381	3.0619	3.09048	3.12381	2.6619	3.10476	2.85714	3.06	2.77143	2.95238	3.1	3.04762	3.22381	3.06667	3.1381	3.17619	3.02857	2.90952	2.87619	3.22381	2.8381	2.92857	3.37619	3.11429	2.82381	2.90476	3.1619	2.89048	3.11429
18	3.12273	2.72727	2.83182	2.74545	3.30636	2.99091	3.05455	3.29091	3.2	3.26364	2.75455	3.01818	2.77273	3.17273	3.00455	3.55	2.86364	3.07273	3.29545	3.31364	3.27727	3.10909	2.98636	3.08636	2.89545	3.01818	2.87727	2.95	3.48636	3.12273	2.82727	3.07273	3.18182	3.03636	3.15
19	3.06538	2.89615	3.02692	3.04808	3.06538	3.15769	3.07115	3.06538	3.06538	3.01538	2.62981	3.23516	2.98297	3.03846	3.00769	3.06538	3.06593	3.13462	3.3752	2.98857	3.25394	3.08457	2.91657	2.93269	2.87291	2.818	2.71479	2.89671	3.43629	2.92486	2.85193	2.90907	2.95729	3.05136	3.03021
20	2.76333	2.77083	3.02083	2.92083	3.05667	3.20417	3.06667	3.05667	3.1	3.1	2.67083	2.9875	2.925	3.05417	3.05	3.1	3.0125	3.11667	3.14	3.1	3.32333	3.1	2.95667	2.95667	3	3.03667	2.77667	3.14333	3.23667	3.11333	2.76667	2.74583	3.09	3.05333	3.06
21	3.47828	2.88276	3.09655	2.88966	3.1	3.21724	3.03793	3.1	3.1	3.1	2.5931	2.93448	3.03103	3.15517	3.18966	3.1	3.06897	3.18621	3.3	3.17931	3.1	3.1	2.85625	2.975	2.925	3.06875	2.9625	2.90625	3.44375	3.1625	2.85625	2.8625	3.1875	2.95	3.1875
22	3.25	2.82557	2.99034	2.98835	3.05	3.13267	3.02017	3.075	2.975	3.247	2.70938	2.89687	2.8375	3.11875	3.0875	3.1	2.90313	3.07187	3.2642	3.18523	3.18011	3.1875	2.92614	2.93409	3.01818	3.075	2.77813	3.04375	3.4375	3.06875	2.73125	2.91875	3.0625	2.93437	3.02813
23	2.83182	2.75333	2.97333	2.87333	3.24091	3.01333	3.04667	3.06	3.1	3.17167	2.63333	2.50833	2.71667	3.26778	2.82333	2.94545	2.99667	2.99333	3.25	2.98571	3.10714	3.08571	2.84286	2.82857	3	3.03036	3.01071	2.8125	3.16786	2.85	2.65	2.65	2.8	2.8	3.07857
24	2.98966	2.65172	3.22414	3.10345	3.1	2.94138	2.79655	3.1069	3.1	3.36897	2.83793	3.09655	3.05517	3.28966	3.16897	3.1	2.98621	2.93103	3.04828	3.05172	3.23448	3.14828	2.77931	2.81034	2.93793	3.2069	2.86897	2.92759	3.3931	3.13103	2.77586	2.97241	3.06552	2.92069	3.04138
25	2.79687	2.6817	2.19687	2.91696	3.1	2.94018	2.63482	3.1	3.05938	3.09375	2.69688	2.7875	3.02188	3.15312	3.15625	3.1	2.69866	2.86473	2.98482	2.9058	3.15312	3.08661	2.89955	2.87768	3.10938	3.05982	2.80179	2.85893	3.23304	2.96161	2.81116	2.87812	2.95179	2.86027	3.02813
26	2.85625	2.5625	2.80625	2.95	3.075	2.96154	2.66346	3.08333	3.1	3.03462	2.85625	2.74423	2.71125	3.2875	2.9	3.1	3.05	2.7375	2.95652	2.86957	3.16087	3.18261	2.86957	2.8087	2.72522	2.9713	2.5687	2.83739	3.27391	2.96522	2.87826	2.88261	2.9913	2.97826	3.09565
27	3.1	2.78404	3.03328	2.96791	3.1	3.04152	2.69064	3.18596	3.1	3.04211	2.82632	2.81053	3.03158	3.1	2.9	3.1	2.97368	2.78947	2.96842	2.96638	3.28404	3.29236	3.07018	3.03626	2.9538	3.08012	2.77895	2.8	3.07368	2.92105	2.90526	2.76842	2.82632	2.97895	3.08947
28	2.93571	2.79107	2.9744	2.84107	3.16488	2.93869	2.71726	3.13988	3.1	3	2.75	2.70774	2.8631	2.92976	3.03452	3.15595	2.74762	2.70357	2.82798	2.95833	3.08929	3.09643	2.7375	2.8744	2.89821	2.77262	2.76845	2.70893	2.99048	2.81488	2.87679	2.86488	2.8494	2.9125	2.91786
29	2.88929	2.65357	2.80714	2.81071	2.78929	2.9	2.68571	3.01429	3.025	2.95357	2.51429	2.76071	2.93571	2.97143	2.99167	3.00417	2.53214	2.5	2.63929	2.925	3.06429	2.83571	2.54762	2.78214	2.94286	3.12857	2.71429	2.425	2.84286	2.66071	2.775	2.64286	2.69643	2.86071	2.88929
30	2.72222	2.45185	2.78519	2.77407	2.65185	2.85385	2.59231	2.80769	3.04615	2.72963	2.56296	2.81852	3.2	2.84444	3.04286	3.31429	2.4963	2.42963	2.78571	2.74815	2.98148	2.67037	2.56667	2.74074	2.92222	2.68148	2.56667	2.67037	2.57407	2.73704	2.57407	2.56296	2.64815	2.6963	2.7037
Age (months)	Food intake (g.cm-2.day-1)																		Food intake (g.cm-2.day-1)
15	0.226956	0.23909	0.233468	0.219891	0.224184	0.246022	0.229772	0.24368	0.203978	0.228141	0.239205	0.244841	0.216808	0.228784	0.2284	0.222469	0.244501	0.21726	0.234401	0.221334	0.236197	0.216572	0.218799	0.250697	0.213091	0.221247	0.227128	0.232719	0.241835	0.224755	0.249457	0.225493	0.207738	0.227058	0.204154
16	0.224794	0.242824	0.22216	0.228744	0.227772	0.241585	0.224477	0.223822	0.214173	0.234268	0.237535	0.231155	0.22807	0.232945	0.224285	0.220963	0.249882	0.235946	0.231317	0.213036	0.231941	0.212417	0.230171	0.237003	0.20727	0.213844	0.215645	0.225229	0.232596	0.226846	0.23024	0.220499	0.211805	0.228876	0.217839
17	0.226769	0.23011	0.223997	0.223445	0.230324	0.233273	0.225805	0.214163	0.212498	0.225856	0.236669	0.230763	0.211368	0.223775	0.200378	0.200884	0.251321	0.228122	0.232561	0.211756	0.220926	0.212579	0.225629	0.231032	0.213274	0.231519	0.217607	0.224544	0.242462	0.228795	0.228329	0.2211	0.23501	0.229519	0.223154
18	0.221293	0.236183	0.215028	0.212585	0.22497	0.226019	0.227564	0.2327	0.220028	0.2365	0.248615	0.227535	0.207545	0.228362	0.213388	0.240048	0.230944	0.228382	0.242665	0.228324	0.230725	0.212879	0.224067	0.243826	0.218283	0.216751	0.222242	0.230134	0.250936	0.228362	0.236726	0.23276	0.228503	0.246162	0.223226
19	0.217709	0.251531	0.230399	0.231449	0.218674	0.246337	0.230977	0.22891	0.216279	0.217037	0.233816	0.236043	0.222755	0.221186	0.215998	0.216279	0.247259	0.23408	0.24514	0.226385	0.235264	0.233657	0.217797	0.237132	0.210093	0.206551	0.211257	0.227687	0.254806	0.219452	0.237487	0.218267	0.218777	0.238041	0.213331
20	0.198006	0.233283	0.216942	0.221254	0.213797	0.249339	0.226869	0.216612	0.218721	0.224642	0.229975	0.218975	0.212926	0.222837	0.214724	0.229335	0.236788	0.226363	0.227026	0.223629	0.232449	0.223127	0.222367	0.227812	0.221421	0.218568	0.218804	0.235844	0.238889	0.229786	0.226687	0.212614	0.230205	0.231848	0.224807
21	0.248128	0.236832	0.224902	0.218892	0.22213	0.246077	0.225268	0.219683	0.210928	0.225152	0.224564	0.222288	0.219644	0.230734	0.224068	0.225665	0.236465	0.224804	0.24413	0.224317	0.233146	0.223629	0.214304	0.236837	0.217913	0.216516	0.232858	0.229015	0.254173	0.231802	0.238497	0.218412	0.234173	0.236061	0.234173
22	0.219309	0.237891	0.217188	0.226914	0.215665	0.240782	0.226603	0.217911	0.203271	0.229093	0.231972	0.210879	0.203776	0.215811	0.212293	0.213604	0.226477	0.217212	0.239809	0.229777	0.238039	0.230983	0.218511	0.232982	0.220716	0.223336	0.219475	0.236856	0.247976	0.229161	0.224385	0.220039	0.228695	0.231231	0.223497
23	0.19807	0.229904	0.207968	0.220309	0.228663	0.232179	0.228591	0.215899	0.214972	0.224268	0.226746	0.19617	0.189606	0.22807	0.203671	0.209654	0.229765	0.208915	0.249189	0.214901	0.226702	0.226174	0.217441	0.227522	0.218885	0.223662	0.240298	0.228013	0.237122	0.215371	0.225612	0.203683	0.212101	0.22348	0.226694
24	0.206001	0.221419	0.221221	0.235654	0.221143	0.225526	0.210827	0.224127	0.21777	0.23564	0.245766	0.230153	0.212773	0.227637	0.220225	0.225665	0.2273	0.216331	0.229804	0.212533	0.238175	0.233997	0.217362	0.226646	0.214848	0.238914	0.230172	0.237343	0.256412	0.238902	0.235666	0.229591	0.233336	0.236162	0.222413
25	0.196904	0.228954	0.158837	0.224202	0.226181	0.227663	0.20658	0.223629	0.217282	0.225725	0.23355	0.210648	0.215093	0.225937	0.223669	0.227221	0.215391	0.218053	0.234612	0.211529	0.237708	0.229413	0.23024	0.231472	0.23441	0.227423	0.225956	0.233623	0.244903	0.228756	0.236026	0.22509	0.230273	0.231885	0.226662
26	0.196808	0.223197	0.201984	0.234847	0.218392	0.227628	0.206236	0.220936	0.219683	0.224498	0.243172	0.208881	0.192557	0.237155	0.211589	0.220167	0.239132	0.210926	0.232977	0.211304	0.240014	0.239931	0.227859	0.230747	0.205449	0.227821	0.212168	0.231249	0.246226	0.234256	0.245045	0.230073	0.236919	0.240818	0.236202
27	0.21636	0.243198	0.218324	0.232696	0.225665	0.23551	0.207315	0.225775	0.22213	0.222466	0.242671	0.213927	0.212963	0.224642	0.209674	0.22213	0.234925	0.22264	0.242571	0.21894	0.249367	0.255565	0.240714	0.247456	0.227034	0.242103	0.229534	0.229418	0.239783	0.234351	0.248743	0.228049	0.246891	0.245392	0.234593
28	0.214686	0.244524	0.213607	0.220535	0.226274	0.230986	0.210924	0.225491	0.218721	0.221421	0.23545	0.208632	0.203791	0.210401	0.215517	0.226645	0.221587	0.232132	0.235492	0.223557	0.238031	0.244621	0.229841	0.237418	0.221675	0.217933	0.22623	0.224356	0.240545	0.230638	0.249849	0.237272	0.239898	0.239918	0.224822
29	0.212756	0.235229	0.208154	0.224335	0.212311	0.24215	0.218887	0.222994	0.215316	0.224273	0.224885	0.212714	0.224544	0.221894	0.218277	0.218192	0.214975	0.205386	0.243404	0.228756	0.244574	0.230501	0.223195	0.22496	0.230153	0.255658	0.22359	0.215606	0.247617	0.22278	0.238265	0.232217	0.221524	0.231921	0.228257
30	0.205223	0.220625	0.198686	0.220276	0.213307	0.23259	0.21297	0.222946	0.214922	0.210319	0.223886	0.216636	0.251526	0.213926	0.226162	0.232318	0.221945	0.210407	0.274233	0.219341	0.237965	0.228632	0.228202	0.227607	0.224606	0.228936	0.217906	0.227346	0.233747	0.226684	0.235189	0.219436	0.224196	0.230201	0.215794
Δ 15-30m	-0.0957579	-0.0772306	-0.148983	0.00174897	-0.0485172	-0.0545967	-0.0731238	-0.0850883	0.0536529	-0.0781194	-0.0640409	-0.1152	0.16013	-0.0649401	-0.00979904	0.0442702	-0.0922541	-0.0315435	0.169931	-0.00900346	0.00748436	0.0556852	0.0429735	-0.0921019	0.0540408	0.0347508	-0.0406059	-0.0230843	-0.0334437	0.00858105	-0.0571962	-0.02686	0.0792235	0.0138391	0.0570134
[truncated: 1 more columns]

## Sheet: 1C,D MRI LM
	CON-Middle																		RM-Middle																	CON-late						RM-late
	6	12	23	24	25	27	31	43	47	49	50	52	57	66	73	77	78	80	3	8	10	14	35	36	54	55	58	59	61	62	65	68	71	76	79	3	4	10	12	34	38	1	5	9	11	19	26	30	36
Age (months)	Lean mass (g)																		Lean mass (g)																	Lean mass (g)						Lean mass (g)
15	25.356	21.478	22.544	22.243	25.614	22.949	25.967	26.561	24.968	24.568	19.023	23.746	22.61	22.135	24.89	24.788	20.517	22.802	25.809	26.623	26.079	26.718	23.669	20.718	23.975	25.38	20.555	23.972	24.552	24.254	20.44	22.705	25.213	21.011	23.813
18	26.053	21.11	23.433	24.159	23.173	23.892	24.748	26.41	24.179	26.016	19.855	24.263	23.344	24.299	25.871	23.488	22.278	23.172	25.212	25.879	24.187	25.467	23.47	22.307	23.165	24.268	21.855	22.975	24.488	24.6	21.082	22.73	24.409	22.617	23.405
20																																				26.138	23.466	23.109	25.664	22.219	26.128	24.929	22.7	25.232	24.993	21.976	23.787	25.935	23.32
22	25.012	20.564	23.757	23.409	22.894	22.665	24.982	26.33	24.999	26.576	19.815	23.447	24.798	25.076	24.96	23.488	22.066	25.249	23.794	24.742	24.666	23.862	22.646	21.585	23.475	24.155	21.727	22.739	24.696	23.611	21.661	22.726	24.071	21.681	23.179	25.195	23.234	22.536	25.03	21.981	26.562	23.414	21.227	23.404	23.48	21.764	22.866	24.407	22.043
24	24.282	21.698	23.623	24.435	23.254	23.492	25.35	24.535	25.496	26.568	19.774	24.354	24.803	25.77	26.853	23.589	22.304	25.908	24.614	24.879	23.988	23.8	22.773	21.701	23.192	23.957	22.114	22.618	24.183	23.78	20.811	22.722	23.416	21.827	23.289	26.404	23.886	23.305	25.134	21.932	26.787	23.863	21.188	23.771	23.29	20.981	22.507	24.022	21.497
26	27.139	20.045	25.018	24.697	24.411	23.116	24.606	25.33	25.677	25.879	20.297	24.265	26.369	25.86	25.039	24.36	22.711	24.399	22.954	24.305	24.034	23.619	22.415	21.403	24.173	23.683	21.734	22.273	24.466	23.431	21.604	22.038	23.36	21.245	23.061	26.444	24.365	23.291	25.272	22.533	27.39	23.626	21.271	23.835	23.866	23.007	23.265	24.27	22.737
28	25.945	20.022	25.969	22.509	24.944	23.075	25.359	26.815	25.627	25.388	20.587	23.146	25.731	26.34	27.94	26.362	21.953	21.79	21.522	23.728	23.466	22.281	22.406	21.693	22.755	23.065	21.511	21.838	23.617	21.883	21.133	21.514	21.304	21.519	22.239	27.096	24.487	22.374	25.368	20.518	27.814	22.332	20.859	22.217	22.728	22.416	22.264	23.473	21.891
30	25.705	19.632	28.148	22.583	22.387	22.476	23.209	24.129	27.155	22.603	20.375	24.664	24.337	24.968	28.254	25.819	20.507	21.541	18.51	22.992	23.148	20.433	20.126	21.182	23.536	21.942	20.568	20.964	20.731	21.218	19.982	20.562	21.278	20.927	22.129	26.037	24.883	22.56	24.963	19.174	28.801	22.448	19.918	22.197	19.477	21.287	22.792	22.915	19.55
Δ 18-30m	-0.0133574	-0.0700142	0.201212	-0.0652345	-0.0339188	-0.0592667	-0.0621868	-0.0863688	0.123082	-0.131188	0.0261899	0.0165272	0.0425377	0.027532	0.0921109	0.0992422	-0.0794955	-0.0703867	-0.265826	-0.111558	-0.042957	-0.197668	-0.14248	-0.0504326	0.0160155	-0.0958464	-0.0588881	-0.0875299	-0.153422	-0.13748	-0.0521772	-0.0953806	-0.128272	-0.0747226	-0.0545183
Age (months)	Fat mass (g)																		Fat mass (g)																	Fat mass (g)						Fat mass (g)
15	6.188	2.146	4.694	2.886	7.766	4.248	3.162	4.391	9.007	3.214	2.792	3.757	4.889	5.747	5.017	6.68	3.53	4.225	3.666	5.876	5.382	8.476	4.829	3.817	3.958	5.36	4.732	3.982	4.522	4.427	2.677	4.666	5.129	3.282	6.944
18	7.087	2.688	6.841	5.122	7.562	4.833	4.261	6.154	7.789	5.299	3.469	5.874	6.28	6.344	6.85	7.192	4.394	4.801	4.484	6.946	6.638	7.7	6.517	5.964	6.5	6.46	6.084	4.65	5.903	5.665	3.385	5.149	5.632	4.181	7.496
20																																				4.855	3.741	4.274	2.839	2.992	2.766	4.858	2.13	2.516	2.872	3.484	3.27	4.2	3.529
22	6.51	3.061	7.418	4.016	7.6	4.334	3.606	5.43	6.615	4.999	3.554	4.927	6.394	6.036	5.374	6.221	5.004	5.112	4.368	6.109	5.182	5.112	5.163	4.658	6.244	5.732	5.033	4.533	5.511	5.359	3.867	5.131	5.021	4.439	5.953	5.483	4.757	4.746	3.253	3.639	3.556	5.118	3.806	5.002	4.935	4.382	3.562	6.47	4.147
24	7.498	3.233	7.269	4.073	7.459	4.295	3.512	5.771	5.944	4.675	3.638	4.833	6.75	6.294	5.237	6.255	5.849	3.889	4.186	6.489	5.34	5.771	4.338	4.227	5.557	4.843	4.494	3.285	4.705	4.572	3.172	5.113	4.341	4.348	6.403	5.791	5.35	3.958	3.325	2.676	3.594	4.518	3.269	3.493	3.904	2.965	3.708	5.939	3.373
26	5.636	3.116	5.758	3.756	7.14	3.727	2.828	4.651	5.523	3.561	3.787	3.57	4.988	5.893	4.423	6.687	4.904	3.503	3.054	5.17	4.838	5.345	3.638	4.478	4.947	4.165	4.091	2.987	4.891	4.5	3.158	4.243	3.646	4.147	5.82	5.621	5.143	4.388	3.413	2.727	3.01	4.019	3.817	3.898	3.674	4.017	3.174	5.79	3.523
28	3.482	2.448	4.897	3.723	6.384	3.2	2.209	3.682	4.582	2.773	3.18	3.225	5.435	4.929	2.68	4.966	3.672	1.897	2.733	4.64	4.314	4.391	3.16	3.876	3.776	3.948	4.116	2.974	3.48	3.709	2.712	3.775	2.795	3.799	5.057	4.821	3.747	3.785	3.102	2.293	2.968	3.364	2.518	2.652	2.13	3.112	2.762	4.99	2.771
30	2.711	2.155	3.472	3.298	3.36	2.377	1.849	1.737	3.453	2.435	2.658	2.916	2.972	3.093	1.952	4.612	2.311	2.037	0.957	3.063	3.337	3.193	2.201	3.641	4.237	2.124	3.747	3.072	1.661	3.243	2.135	3.144	2.565	3.292	4.071	4.474	3.224	3.245	3.17	1.494	2.765	3.366	3.015	2.272	1.529	2.552	2.924	4.801	1.509
Δ 18-30m	-0.617469	-0.198289	-0.492472	-0.356111	-0.555673	-0.508173	-0.566064	-0.717745	-0.556683	-0.540479	-0.233785	-0.503575	-0.526752	-0.512453	-0.715036	-0.358732	-0.474056	-0.575713	-0.786574	-0.559027	-0.497288	-0.585325	-0.662268	-0.389504	-0.348154	-0.671207	-0.384122	-0.339355	-0.718618	-0.427538	-0.369276	-0.389396	-0.544567	-0.212629	-0.45691
[truncated: 1 more columns]

## Sheet: 1E Grip strength
	CON-Middle																				RM-Middle																			CON-late						RM-late
	6-Middle	12-Middle	23-Middle	24-Middle	25-Middle	27-Middle	31-Middle	43-Middle	47-Middle	49-Middle	50-Middle	52-Middle	57-Middle	63-Middle	66-Middle	73-Middle	77-Middle	78-Middle	80-Middle		3-Middle	8-Middle	10-Middle	14-Middle	35-Middle	36-Middle	54-Middle	55-Middle	56-Middle	58-Middle	59-Middle	61-Middle	62-Middle	65-Middle	68-Middle	71-Middle	76-Middle	79-Middle		3	4	10	12	34	38	1	5	9	11
Age (Months)	Grip strength (kg)																				Grip strength (kg)																			Grip strength (kg)						Grip strength (kg)
15	0.281	0.274	0.282	0.28	0.278	0.286	0.289	0.282	0.269	0.247	0.208	0.276	0.288	0.269	0.317	0.288	0.317	0.251	0.263		0.263	0.224	0.302	0.239	0.288	0.298	0.272	0.263	0.255	0.289	0.282	0.261	0.32	0.258	0.267	0.264	0.285	0.28
18	0.296	0.252	0.2515	0.2645	0.28	0.295	0.249	0.2835	0.278	0.2595	0.249	0.242	0.2565	0.287	0.2765	0.3035	0.2815	0.2695	0.269		0.253	0.265	0.268	0.262	0.252	0.269	0.269	0.2305	0.246	0.283	0.273	0.292	0.298	0.259	0.242	0.274	0.287	0.268
20																																								0.296	0.25	0.298	0.243	0.275	0.274	0.2375	0.234	0.28	0.237
22	0.27	0.221	0.264	0.259	0.279	0.253	0.259	0.239	0.268	0.229	0.254	0.229	0.239	0.268	0.248	0.259	0.274	0.263	0.252		0.255	0.247	0.265	0.227	0.256	0.291	0.272	0.258	0.229	0.218	0.26	0.26	0.298	0.271	0.257	0.274	0.297	0.277		0.261	0.222	0.235	0.215	0.23	0.251	0.213	0.232	0.223	0.282
24	0.252	0.22	0.233	0.243	0.252	0.232	0.226	0.227	0.258	0.227	0.227	0.249	0.229	0.254	0.239	0.247	0.252	0.22	0.242		0.251	0.234	0.213	0.263	0.248	0.251	0.253	0.242	0.251	0.241	0.248	0.26	0.269	0.258	0.23	0.241	0.261	0.257		0.1925	0.2275	0.245	0.2275	0.2445	0.227	0.2195	0.251	0.244	0.25
26	0.2395	0.228	0.2115	0.258	0.239	0.221	0.217	0.239	0.251	0.2195	0.2135	0.229	0.2215	0.215	0.224	0.251	0.231	0.237	0.2275		0.234	0.237	0.232	0.231	0.2385	0.222	0.2345	0.23	0.2125	0.2545	0.2325	0.27	0.257	0.2435	0.237	0.26	0.264	0.2385		0.197	0.224	0.244	0.232	0.211	0.2205	0.23	0.229	0.214	0.239
28	0.208	0.187	0.217	0.217	0.228	0.212	0.241	0.243	0.211	0.203	0.184	0.212	0.219	0.205	0.208	0.202	0.179	0.226	0.222		0.211	0.217	0.207	0.2305	0.234	0.224	0.221	0.201	0.177	0.257	0.216	0.211	0.257	0.229	0.225	0.231	0.244	0.225		0.171	0.214	0.248	0.22	0.228	0.227	0.229	0.233	0.244	0.215
30	0.218	0.191	0.206	0.221	0.226	0.197	0.217	0.2325	0.238	0.216	0.181	0.207	0.213	0.165	0.212	0.216	0.213	0.214	0.225		0.204	0.22	0.217	0.226	0.214	0.213	0.236	0.2	0.186	0.221	0.222	0.214	0.23	0.216	0.209	0.233	0.223	0.221		0.193	0.2015	0.213	0.217	0.197	0.2185	0.234	0.222	0.226	0.2195
Age (Months)	Grip strength (N)																				Grip strength (N)																			Grip strength (N)						Grip strength (N)
15	2.75577	2.68712	2.76557	2.74596	2.72635	2.8048	2.83422	2.76557	2.63808	2.42233	2.03986	2.70673	2.82442	2.63808	3.10882	2.82442	3.10882	2.46156	2.57924		2.57924	2.19677	2.96171	2.34387	2.82442	2.92249	2.6675	2.57924	2.50079	2.83422	2.76557	2.55963	3.13824	2.53021	2.61847	2.58905	2.79499	2.74596
18	2.90287	2.47136	2.46646	2.59395	2.74596	2.89306	2.44194	2.78028	2.72635	2.54492	2.44194	2.37329	2.5155	2.81461	2.71164	2.97642	2.76067	2.64299	2.63808		2.48117	2.59886	2.62828	2.56943	2.47136	2.63808	2.63808	2.26051	2.41252	2.77538	2.67731	2.86364	2.92249	2.54001	2.37329	2.68712	2.81461	2.62828
20																																								2.90287	2.45175	2.92249	2.3831	2.69693	2.68712	2.32916	2.29484	2.74596	2.32426
22	2.64789	2.16735	2.58905	2.54001	2.73615	2.48117	2.54001	2.34387	2.62828	2.2458	2.49098	2.2458	2.34387	2.62828	2.43214	2.54001	2.68712	2.57924	2.47136		2.50079	2.42233	2.59886	2.22619	2.51059	2.85384	2.6675	2.53021	2.2458	2.13793	2.54982	2.54982	2.92249	2.6577	2.5204	2.68712	2.91268	2.71654		2.55963	2.17715	2.30464	2.10851	2.25561	2.46156	2.08889	2.27522	2.18696	2.76557
24	2.47136	2.15754	2.28503	2.3831	2.47136	2.27522	2.21638	2.22619	2.53021	2.22619	2.22619	2.44194	2.2458	2.49098	2.34387	2.42233	2.47136	2.15754	2.37329		2.46156	2.29484	2.08889	2.57924	2.43214	2.46156	2.48117	2.37329	2.46156	2.36349	2.43214	2.54982	2.63808	2.53021	2.25561	2.36349	2.55963	2.5204		1.88785	2.23109	2.40272	2.23109	2.39781	2.22619	2.15264	2.46156	2.39291	2.45175
26	2.34878	2.236	2.07418	2.53021	2.34387	2.16735	2.12812	2.34387	2.46156	2.15264	2.09379	2.2458	2.17225	2.10851	2.19677	2.46156	2.26542	2.32426	2.23109		2.29484	2.32426	2.27522	2.26542	2.33897	2.17715	2.29974	2.25561	2.08399	2.49588	2.28013	2.64789	2.5204	2.388	2.32426	2.54982	2.58905	2.33897		1.93198	2.19677	2.39291	2.27522	2.06928	2.16244	2.25561	2.2458	2.0987	2.34387
28	2.03986	1.83391	2.12812	2.12812	2.236	2.07908	2.36349	2.3831	2.06928	1.99082	1.80449	2.07908	2.14773	2.01043	2.03986	1.98101	1.75545	2.21638	2.17715		2.06928	2.12812	2.03005	2.26051	2.29484	2.19677	2.16735	1.97121	1.73584	2.5204	2.11831	2.06928	2.5204	2.2458	2.20657	2.26542	2.39291	2.20657		1.677	2.0987	2.43214	2.15754	2.236	2.22619	2.2458	2.28503	2.39291	2.10851
30	2.13793	1.87314	2.02024	2.16735	2.21638	1.93198	2.12812	2.28013	2.33407	2.11831	1.77507	2.03005	2.08889	1.61816	2.07908	2.11831	2.08889	2.0987	2.20657		2.00063	2.15754	2.12812	2.21638	2.0987	2.08889	2.31445	1.9614	1.8241	2.16735	2.17715	2.0987	2.25561	2.11831	2.04966	2.28503	2.18696	2.16735		1.89275	1.97611	2.08889	2.12812	1.93198	2.14283	2.29484	2.17715	2.21638	2.15264
Age (Months)	Body mass (g)																				Body mass (g)																			Body mass (g)						Body mass (g)
15	35.5	26.3	31	29.9	35.9	30.5	32.1	34.5	39.2	33.9	24.9	32.2	30.8	29.9	33	33.6	37	28.3	31.3		34.2	36.1	35.1	38.6	31.8	29.2	31.9	33.6	30.7	30.7	31.4	33.6	32.9	27.4	32	34	29	34.6
18	36.3	26.6	33.1	32.5	33.5	31.9	31.8	35.3	35.1	34.9	26	33.2	32.3	30.3	34	35.5	34.1	29.1	30.9		32.7	35.5	33.8	36.3	33	31	32.4	34	28.4	31	30.5	33	33	27.9	30.8	32.8	29.6	34.1
20																																								34.2	31.4	30.8	31.8	27.9	33.1	32.5	28.3	30.6	30.3
22	36.4	27.1	33	31.1	34.2	30.6	31.6	34.1	35.8	34.3	26.5	32.9	33.5	31.9	35.2	35.5	35.4	30	34.2		32.5	33.3	31.7	33.1	31.8	29.3	32.7	33	27.5	29.5	30.1	33.3	31.8	28	31.4	31.8	29.6	32.3		34.4	32.7	30.6	32.2	28.8	34.5	31	27.2	31	31.3
24	35.4	27.1	34.2	30.7	34.3	30.7	31.2	34	35.2	34.1	26.8	31.6	33.9	32	35.3	33.6	32.9	31	34.2		31.9	33.4	32.2	32.7	27.8	28.4	31.6	30.7	26.9	28.7	28.5	31.7	30.4	26.1	29.7	30.4	28.8	32.2		35.4	31.9	30.5	31.7	27.6	33.7	30.9	27.9	29.3	30.4
26	35.6	26.1	33.3	31.3	34.7	29.9	30.5	32.8	34.1	32.6	27.1	30.7	34.4	32.4	34.4	31.7	34.1	30.2	30.6		28.3	32.1	31.4	32	28.6	28	31.4	30.5	26.3	28	27.8	31.5	30.5	27.1	28.6	29.6	27.9	31.6		34.9	32.4	30.5	31.7	27.4	33.1	29.8	27.4	29.9	29.6
28	31.8	25.7	33.5	29.3	34.3	29.4	30.3	33.6	33.6	32.4	26.7	29.9	34.8	32.8	33.9	33.5	34.6	28.2	25.9		26.8	31.5	30.6	29.8	28.4	28.2	30.5	29.7	23	28.7	27.8	29.3	28.3	26.5	28	26.7	28	30.5		35.8	31.6	29.7	32	26.3	34.6	28.8	26.1	28	27.9
30	32.5	24.4	33.3	28.5	31.1	27.7	28.1	31.9	34.3	30.6	25.9	31	31.3	29.9	32.5	33.4	34.7	25.7	26		23.3	30.6	29	28	25.4	27.5	29.9	28.2	21.3	27.4	26.7	25.1	27	25.3	26.3	28	26.8	29.4		33.7	31.5	29.3	31.9	23.8	35.7	28.3	25.7	26.7	23.6
Age (Months)	Grip strength / Body mass (N.g-1)																				Grip strength / Body mass (N.g-1)																			Grip strength / Body mass (N.g-1)						Grip strength / Body mass (N.g-1)
15	0.0776272	0.102172	0.0892121	0.0918381	0.0759428	0.0919607	0.0882936	0.0801616	0.067298	0.0714551	0.0819219	0.08406	0.0917018	0.0882302	0.0942066	0.08406	0.0840221	0.0869808	0.0824039		0.0754164	0.0608523	0.0843793	0.0607221	0.0888181	0.100085	0.0836208	0.0767631	0.0814588	0.09232	0.0880756	0.0761794	0.0953872	0.0923433	0.0818272	0.0761485	0.0963791	0.079363
18	0.0799689	0.0929084	0.0745154	0.0798139	0.081969	0.0906917	0.0767907	0.0787616	0.0776737	0.0729202	0.0939209	0.0714848	0.0778791	0.0928914	0.079754	0.0838429	0.0809581	0.0908243	0.0853749		0.0758768	0.0732072	0.0777596	0.0707833	0.0748898	0.0850995	0.0814223	0.0664857	0.084948	0.0895284	0.0877807	0.0867771	0.0885602	0.0910399	0.077055	0.0819243	0.0950881	0.0770755
20																																								0.0848793	0.0780812	0.0948859	0.0749403	0.096664	0.0811818	0.0716665	0.0810897	0.0897373	0.0767082
22	0.0727442	0.0799759	0.078456	0.0816724	0.0800045	0.081084	0.0803802	0.0687353	0.0734155	0.0654753	0.0939992	0.0682615	0.0699664	0.0823911	0.0690948	0.0715497	0.0759073	0.0859747	0.0722621		0.0769472	0.0727426	0.0819828	0.0672565	0.0789494	0.0974006	0.081575	0.0766729	0.0816656	0.0724721	0.0847116	0.0765712	0.0919021	0.0949178	0.0802675	0.0845006	0.0984013	0.0841034		0.0744078	0.0665796	0.0753152	0.0654815	0.0783198	0.0713495	0.0673836	0.0836479	0.0705471	0.088357
24	0.0698125	0.079614	0.0668138	0.0776254	0.0720514	0.0741115	0.0710379	0.0654761	0.0718809	0.0652841	0.0830668	0.0772767	0.0662479	0.0778431	0.0663987	0.0720931	0.0751174	0.0695981	0.0693946		0.0771648	0.0687077	0.0648724	0.0788759	0.0874869	0.0866745	0.0785181	0.077306	0.0915077	0.0823515	0.0853381	0.080436	0.086779	0.0969428	0.0759465	0.0777463	0.0888759	0.0782733		0.053329	0.0699402	0.0787775	0.0703815	0.0868772	0.066059	0.0696646	0.0882278	0.0816692	0.0806497
26	0.0659769	0.0856703	0.0622877	0.0808373	0.0675468	0.0724865	0.0697744	0.0714595	0.0721864	0.0660318	0.0772618	0.0731532	0.0631468	0.0650773	0.0638595	0.0776516	0.0664345	0.0769622	0.0729115		0.0810897	0.0724068	0.0724594	0.0707943	0.0817822	0.0777555	0.0732402	0.0739544	0.0792391	0.0891386	0.082019	0.08406	0.082636	0.0881182	0.0812678	0.0861426	0.0927974	0.074018		0.0553576	0.0678015	0.078456	0.0717736	0.0755211	0.0653306	0.0756916	0.0819636	0.0701906	0.0791849
28	0.0641464	0.0713583	0.0635259	0.072632	0.0651894	0.0707171	0.0780029	0.0709256	0.0615856	0.0614451	0.0675838	0.0695346	0.0617165	0.0612938	0.0601727	0.0591347	0.0507356	0.0785951	0.08406		0.0772118	0.0675593	0.0663415	0.0758562	0.0808042	0.0778996	0.0710606	0.0663706	0.0754713	0.0878188	0.0761983	0.0706238	0.08906	0.0847473	0.0788062	0.0848471	0.085461	0.0723467		0.0468435	0.0664145	0.0818901	0.0674231	0.0850189	0.0643407	0.0779793	0.0875491	0.085461	0.0755737
30	0.0657823	0.0767679	0.0606679	0.0760473	0.0712663	0.0697465	0.0757338	0.0714774	0.0680486	0.0692259	0.0685354	0.0654855	0.0667377	0.0541189	0.0639718	0.0634225	0.0601986	0.0816614	0.0848683		0.0858639	0.0705078	0.0733834	0.0791565	0.0826259	0.0759597	0.0774064	0.0695532	0.0856386	0.0791003	0.0815413	0.0836135	0.0835411	0.0837277	0.077934	0.0816083	0.081603	0.0737193		0.0561647	0.0627337	0.0712932	0.0667122	0.0811756	0.0600232	0.0810897	0.0847142	0.0830106	0.0912134
Δ 15-30m	-0.152587	-0.248639	-0.319958	-0.171942	-0.061579	-0.241562	-0.14225	-0.108334	0.0111524	-0.0311979	-0.163406	-0.220968	-0.272231	-0.386617	-0.320942	-0.245509	-0.283539	-0.0611562	0.0299064		0.13853	0.158672	-0.130315	0.303586	-0.0697178	-0.241049	-0.0743163	-0.0939244	0.0513118	-0.143195	-0.0741892	0.0975867	-0.12419	-0.093299	-0.0475784	0.0716991	-0.153312	-0.0711127
[truncated: 5 more columns]

## Sheet: 1F 24h running
Distance (m)	CON-Middle																	RM-Middle																CON-late						RM-late
Age (months)	6	12	23	24	25	27	31	43	47	49	52	57	66	73	77	78		3	8	10	14	35	36	54	55	58	59	61	62	65	71	76		3	4	10	12	34	38	1	5	9	11	19	26	30	36	39
19	915	3499	1161	2101	1064	1554	1939	1271	1121	391	1617	1722	632	653	1325	1837		1589.33	1109	2380	1840	2039	1647	1206	811	1595	972	1782	1373	2334.52	1431	606
21																																		1813.01	1379.79	322.642	1081.96	1122.18	745.186	886.872	1968.52	2227.39	2784.71	1829.04	1843.8			503.283
22	1321	3691	1226	2596	1975	2341	1647	1576	1373	551	1618	1408	673	1025	1144	2736		1196.63	1412	3392	1840	1967	2264	1433	1942	2590	1652	1431	2172	1524.93	1324	1016.31		1285.85	1424.4	513.65	1048.66	1865.16	1133.17	1420	3116.77	3838.08	2165.81	1988.94	2236.5	1219.25	656.279	939.336
24	584	3689	673	1042	1124	1096	135	750	1482	242	1363	1744	621	475	1095	1888		349.031	1232	2350	799	2201	2255	732	1316	3279	3536	2695	2639	2938.33	2292	1303.76		1095.47	1418.74	883.73	627.062	1032.01	966.354	1200.4	898.181	2100.78	2267.6	1838.15	1854.48	1121.23	1850.71	1695.83
26	488	3076	706	1697	1370	1634	936	1088	2988	1033	1545	1437	1199	376	1530	1621		446.734	603	2386	4462	1341	3111	409	2519	2865	1739	1404	2833	2004.02	1612	1541.89		704.973	916.403	500.142	1028.56	954.102	345.261	1467.75	1333.61	1604.41	2068.11	1327.32	2693.92	864.88	1948.1	1080.39
28	545	1874	776	1295	847	832	510	360	1441	419	668	1088	744	847	909	1518		442	620	927	4462	809	2127	2117	1470	1126	1408	1712	999	1657.5	1487	1085		226.195	1610.38	543.181	997.77	562.031	395.526	1002.17	1190.66	892.841	1233.7	653.765	3150.39	912.318	1937.42	1421.26
30	392	1345	868	1032	801	1599	311	334	1268	523	582	547	701	60	1062	1995		382.332	519	971	996	341	1690	1759	1174	1046	1457	1230	1759	741	687	873		502	660	322	928	469	183	1636	1118	745	1119	549	4181	608	332	1363

## Sheet: 1G Inverted hang
	10mCON											30mCON																		30mRM
#	1	2	4	5	6	7	8	9	10	11	12	6	12	23	24	25	27	31	43	47	49	52	57	66	73	77	78	80	50	3	8	10	14	35	36	54	55	56	58	59	61	62	65	71	76	79	68
Hang time (min)	3.28	9.47	6.6	5.35	5.83	9.03	12.63	7.93	6.53	12.25	7.43	1.5	3.48	4.45	2.23	4	3.93	3.83	1.85	2.32	1.03	0.85	0.25	2.67	1.22	3.03	5.18	2.88	2.32	8.63	3.4	3.08	6.13	7.37	6	6.05	4	3.7	5.37	3.85	1.02	6.27	1.07	2.93	6.77	2.35	5.87

## Sheet: Fig 1H, S1B-I CATWALK
	8m CON								28m CON									28m RM
Stride length	1	4	5	6	7	8	9	10	3	4	6	10	12	16	18	34	38	1	5	9	11	15	19	26	30	36	39
Hindlimb	6.54746	7.44971	7.04462	7.32083	7.03083	6.25977	7.53836	5.78653	5.70767	6.21158	4.55797	5.36751	5.64536	5.13187	5.57526	5.78768	6.25179	6.02416	6.07682	6.13561	5.82127	5.58672	6.16238	6.93653	6.32827	5.89182	6.94419
Forelimb	6.83244	7.50701	7.01681	7.40776	7.0373	6.23756	7.51288	5.81624	5.73229	6.23865	4.77521	5.59279	5.70601	5.11348	5.64505	5.85306	6.36222	6.04891	6.14734	5.83048	5.84434	5.54244	6.17263	6.93985	6.58313	6.03477	6.64466
Swing speed	8m CON								28m CON									28m RM
Hindlimb	52.749	63.3991	52.8852	61.4914	60.2606	47.9435	59.7682	44.8326	50.6892	50.922	45.9566	40.115	48.1747	36.4659	45.9411	44.986	44.0314	49.0116	47.4754	36.9692	31.9759	37.9331	45.0286	39.1737	52.9437	41.6387	49.7979
Forelimb	52.58	63.4352	50.887	56.2768	58.3554	50.5222	63.4847	45.2012	43.2445	47.0662	35.2386	33.2433	35.1943	35.2867	40.3521	46.7263	36.7306	41.8086	39.1717	38.5696	32.7804	35.7871	35.4417	42.624	45.0486	42.457	40.8643
Stand	8m CON								28m CON									28m RM
Hindlimb	0.153429	0.130277	0.156049	0.144001	0.123239	0.130084	0.0964427	0.159643	0.191192	0.194694	0.201417	0.227819	0.265653	0.21133	0.194905	0.16066	0.241803	0.193111	0.208671	0.20184	0.224604	0.177756	0.248198	0.163419	0.197859	0.170179	0.230834
Forelimb	0.154231	0.133219	0.153013	0.131249	0.12002	0.137007	0.105215	0.16391	0.169023	0.179542	0.193014	0.211009	0.217319	0.195498	0.174097	0.157817	0.202276	0.175222	0.184334	0.198393	0.236253	0.17311	0.214102	0.174072	0.183558	0.183328	0.204486
Swing	8m CON								28m CON									28m RM
Hindlimb	0.127864	0.118587	0.136037	0.120961	0.118305	0.132317	0.13007	0.136769	0.11505	0.126817	0.109152	0.140636	0.120878	0.153576	0.12719	0.129381	0.146374	0.126788	0.131094	0.171784	0.194548	0.150753	0.145149	0.181216	0.124169	0.150927	0.147242
Forelimb	0.131708	0.118905	0.138929	0.132447	0.122928	0.126087	0.119721	0.131787	0.136553	0.136305	0.139745	0.172689	0.168009	0.156541	0.142653	0.127723	0.176818	0.150239	0.160543	0.157819	0.183005	0.157495	0.17999	0.164312	0.149378	0.146121	0.166478
Cadence	8m CON								28m CON									28m RM
	13.9357	15.1459	13.1378	15.1074	16.2601	15.0619	17.5134	13.2196	13.1456	12.3745	12.0862	10.4058	10.0355	10.9032	12.5685	13.4971	10.3561	11.8243	11.4776	10.7924	9.10786	11.7987	10.0393	11.2923	11.9276	12.0606	10.2687
Body speed	8m CON								28m CON									28m RM
Hindlimb	22.6322	28.8661	22.9342	26.3571	28.3196	23.1837	32.0136	19.3314	16.7646	18.7331	13.9083	14.1547	14.3524	12.9226	16.9522	19.1266	15.5599	18.0837	17.5189	16.2161	13.6912	16.3698	15.7672	19.3214	19.0189	17.8606	17.6534
Forelimb	23.2697	28.8326	22.9565	26.627	28.2922	23.0956	32.0257	19.1237	16.9979	18.8836	13.7616	14.3195	14.5521	12.8729	17.1893	19.2563	15.9138	18.197	17.585	15.921	13.6016	16.2111	15.5802	19.6935	19.0314	17.6925	17.185
Step cycle	8m CON								28m CON									28m RM
Hindlimb	0.277255	0.248257	0.291688	0.261829	0.243365	0.261598	0.223927	0.298082	0.315283	0.315842	0.316461	0.368476	0.386	0.357791	0.3151	0.284473	0.378392	0.321694	0.340563	0.375829	0.418677	0.328213	0.393323	0.339896	0.319297	0.321774	0.382137
Forelimb	0.283339	0.252174	0.29506	0.262596	0.244791	0.260792	0.225406	0.297663	0.309645	0.313469	0.338039	0.38605	0.383075	0.362179	0.312752	0.286132	0.377095	0.323858	0.343414	0.356055	0.420351	0.332519	0.396352	0.336612	0.331847	0.333529	0.37708
Duty cycle	8m CON								28m CON									28m RM
Hindlimb	54.0708	52.1824	53.4488	53.8087	51.1198	49.2415	42.2276	54.0639	62.8409	59.9766	65.6985	61.7101	68.2071	56.5817	59.1914	54.4954	61.2953	60.4845	61.4819	53.8652	53.5668	54.1412	63.0465	46.768	60.9659	53.7952	61.5213
Forelimb	53.4038	52.6074	52.7577	49.5877	49.8077	51.7534	46.9723	55.7845	55.7149	56.6963	58.292	54.9869	56.2268	57.1509	54.3677	55.4401	53.2922	53.7171	53.2443	55.7255	56.4763	52.6384	54.509	51.166	55.2159	56.2551	55.9893
Base of support	8m CON								28m CON									28m RM
Hindlimb	2.81485	2.35287	2.75013	2.98671	2.76438	2.74384	2.68714	3.18847	2.62968	2.82826	2.8888	2.86688	2.76091	3.07331	2.99369	2.26504	2.87928	2.92284	2.83916	2.39262	3.25658	2.93173	2.8373	2.95871	2.37491	2.71042	2.76946
Forelimb	1.47285	1.24958	1.23163	1.36972	1.45872	1.47773	1.3962	1.4823	1.85965	1.67926	1.60437	1.41989	1.74812	1.37336	1.39411	1.38158	1.39449	1.28565	1.35125	1.57934	1.50724	1.44188	1.71053	1.56989	1.53665	1.58468	1.32889

## Sheet: 1I - CLAMS
Activity	10mCON												30mCON									30mRM
	#04B	#06B	#07B	#08B	#09B	#10B	#11B	#12B	#06A	#07A	#09A	#10A	#52 30mCON	#66 30mCON	#77 30mCON	#78 30mCON	#80 30mCON	#27 30mCON	#31 30mCON	#47 30mCON	#49 30mCON	#59 30mRM	#61 30mRM	#62 30mRM	#65 30mRM	#71 30mRM	#55 30mRM	#68 30mRM	#76 30mRM	#79 30mRM	#58 30mRM
Body mass	31	35.9	31.9	27.3	29.2	33.1	28.7	29.6	34.1	36.4	29.5	32.1	29.3	31	33.8	24.6	25.8	28.6	26.2	33.7	30	26.7	22.9	26.9	24.3	26.8	25.8	26.5	26.9	28.5	26.8
Time	Mean X-Y-Z activity/hour (a.u.)												Mean X-Y-Z activity/hour (a.u.)									Mean X-Y-Z activity/hour (a.u.)
600	300.99	197.01	174.72	203.43	188.13	479.87	250.56	279.65	219.87	129.67	407.34	627.11	59.78	66.11	61.01	399.69	1.04	49.58	0.76	59.5	39.19	144.12	282.77	317.81	0.09	355.77	4.53	132.32	200.6	20.12	4.82
800	240.22	139.16	141.95	87.98	47.22	74.33	66.63	176.52	126.04	113.62	246.69	51.47	135.15	31.64	83.49	14.59	2.36	43.54	39.57	205.61	86.89	85.85	44.67	22.15	2.31	1.18	157.2	65.78	82.45	125.38	95.91
1000	70.91	162.23	78.56	115.48	39.55	41.53	30.36	77.71	49.87	77.96	248	166.11	81.56	96.41	53.15	0.28	24.73	22.67	51.08	59.3	47.44	97.18	112.08	107.42	2.59	96.5	44.32	143.81	58.85	108.23	116.69
1200	26.84	75.16	83.66	41.29	55.45	97.1	27.77	91.88	105.56	32.62	52.42	17.65	103.34	21.29	195.5	50.35	16.35	47.72	19.51	74.96	39.71	55.61	83.54	15.06	65.73	74.6	54.93	46.67	39.95	17.04	45.33
1400	119.08	103.25	64.2	78.56	22.3	30.44	34.69	195.9	26.92	33.84	124.42	59.74	47.15	55.57	125.31	1.34	9.11	30.2	110.54	128.96	28.58	54.24	82.13	61	0.2	1.66	52.13	92.93	82.25	40.48	36.83
1600	125.88	39.83	209.02	116.77	23.72	38.53	22.75	131.43	129.48	69.42	95.93	70.39	90.1	110.26	75.69	88.44	42.99	85.32	68.28	56.38	68.61	109.12	81.44	226.75	86.86	82.61	162.55	77.31	50.35	154.38	95.6
1800	72.53	95.2	72.09	145.03	37.56	47.76	76.86	110.62	169.43	257.95	317.41	285.11	107.46	119.65	89.21	127.62	97.79	66.99	77.27	267.18	65.21	79.9	143.16	27.77	20.8	63.14	83.3	42.66	164.74	43.35	171.34
2000	806.45	371.65	442.93	359.87	410.47	392.01	290.09	429.74	541.13	455.11	1177.61	1274.96	284.99	192.14	561.16	416.18	369.02	202.34	191.33	362.46	125.4	187.97	111.92	460.21	209.55	391.36	429.49	395.78	363.56	381.29	515.46
2200	621.47	231.65	385.94	158.59	262.77	122.28	195.82	229.74	276.61	115.76	1154.22	547.36	115.44	389.3	199.59	208.98	222.01	220.55	199.55	599.33	136.12	204.85	86.34	256.17	145.75	200.92	156.36	322.31	175.1	379.02	354.17
2400	168.99	156.36	175.26	187.73	177.2	367.2	112.12	229.22	469.93	356.92	714.57	222.74	134.75	332.15	335.55	109.81	147.33	68.16	122.64	223.95	144.3	149.92	105.97	354.9	79.33	233.63	257.71	170.24	102.24	70.31	156.8
200	279.89	247.43	191.05	309.4	143.08	197.28	234.52	322.88	229.3	129.89	268.4	395.45	98.32	332.51	312.56	343.4	205.25	154.09	76.05	310.9	148.22	185.26	100.66	268.64	172.79	76.05	82.21	252.94	178.74	198.78	230.8
400	491.7	152.03	187.97	192.14	173.93	114.3	175.55	231.44	308.35	96.54	211.41	408.81	92.57	339.51	428.24	234.72	149.32	82.65	132.68	401.04	296.49	271.88	68	262.85	36.87	374.36	246.7	256.34	255.69	258.89	231.97
600	467.74	478.59	375.09	218.94	417.47	449.2	252.33	463.61	462.64	456.33	745.45	343.4	299.93	330.57	173.97	51.24	43.31	114.83	104.15	193.92	211.45	232.41	102.65	300.45	72.05	144.7	23.15	325.75	154.5	124.02	298.35		25mCON															25mRM
																																	#06 25mCON	#12 25mCON	#23 25mCON	#24 25mCON	#27 25mCON	#31 25mCON	#49 25mCON	#52 25mCON	#25 25mCON	#43 25mCON	#47 25mCON	#46 25mCON	#57 25mCON	#60 25mCON		#03 25mRM	#08 25mRM
Mean	Mean X-Y-Z activity/hour (a.u.)												Mean X-Y-Z activity/hour (a.u.)									Mean X-Y-Z activity/hour (a.u.)											Mean X-Y-Z activity/hour (a.u.)															Mean X-Y-Z activity/hour (a.u.)
Day	119.461	105.921	111.627	106.283	48.6674	85.2174	57.3124	142.464	99.2853	81.0663	181.696	137.786	88.3671	63.7434	98.9624	73.5481	23.1081	48.6345	57.464	126.479	53.4709	83.4318	107.093	92.6105	27.7535	76.8295	86.8647	83.1353	89.6717	77.4488	81.1256		94.2775	93.9349	88.7756	86.7	78.6547	54.769	91.2531	70.8333	153.316	116.318	81.086	132.719	140.382	45.0368		89.5465	127.764
Night	464.37	271.282	289.217	233.361	258.13	267.552	205.977	310.962	384.444	282.819	712.979	530.407	171.621	322.855	332.047	222.107	193.352	139.242	135.822	342.379	174.889	203.684	94.3368	313.782	117.873	231.338	194.69	281.488	200.521	230.528	299.417		328.172	275.624	285.112	314.684	210.121	146.365	303.193	211.169	434.317	333.734	268.791	286.509	306.382	38.8496		258.09	377.96
Energy expenditure
Time	Energy expenditure (kcal.min-1)												Energy expenditure (kcal.min-1)									Energy expenditure (kcal.min-1)
600	0.00871499	0.0088035	0.00919204	0.00790403	0.00869	0.0095162	0.00974424	0.008794	0.00970496	0.0101172	0.00889681	0.00939888	0.00706401	0.00815885	0.00652953	0.00801268	0.00634373	0.00735869	0.0066175	0.00707519	0.00747134	0.0103583	0.00615321	0.00873972	0.00605572	0.00902081	0.00813226	0.00830638	0.00874959	0.00668474	0.00770511
800	0.00814954	0.00995948	0.00853748	0.00654019	0.00660058	0.00741292	0.0090291	0.00809954	0.00944559	0.00848259	0.0088618	0.00807817	0.00660574	0.00796445	0.0070975	0.00592543	0.00616123	0.00670169	0.00676547	0.0085642	0.00741219	0.00947466	0.00521571	0.00642005	0.00585293	0.00632457	0.00918672	0.00789185	0.00720812	0.00794669	0.00820374
1000	0.00730653	0.00952948	0.00754935	0.006479	0.00668309	0.00695044	0.00785341	0.00738514	0.00873308	0.00834204	0.00867763	0.00764243	0.0061542	0.00755669	0.00674783	0.00567566	0.00654394	0.00676606	0.0071594	0.00740889	0.00773324	0.00918904	0.00628066	0.00684867	0.00590769	0.0075634	0.00832015	0.00824055	0.00703401	0.00760893	0.00793201
1200	0.00674957	0.00821365	0.00772315	0.00599519	0.00665865	0.00715574	0.00749099	0.00704858	0.00873406	0.00814203	0.00767095	0.00735617	0.00681178	0.00675823	0.00855747	0.00589602	0.00651262	0.00710355	0.00618181	0.00735213	0.00747915	0.00872132	0.00662929	0.00559963	0.00706289	0.00707557	0.008095	0.00730679	0.00665642	0.00694091	0.0071463
1400	0.00711853	0.00838422	0.00720573	0.00628162	0.0065981	0.00681925	0.00741374	0.00805391	0.00770158	0.00841385	0.00719303	0.00782368	0.00650513	0.00734872	0.0084762	0.00527355	0.00611679	0.00652542	0.00742527	0.00813331	0.00759268	0.00867676	0.00690669	0.00614594	0.00597896	0.00621655	0.00757042	0.00759689	0.00698564	0.00672191	0.00714641
1600	0.00734923	0.00854714	0.00776361	0.0065339	0.00633736	0.00683857	0.00734748	0.00699694	0.00847337	0.00842734	0.00744002	0.00735984	0.00741291	0.00725884	0.00822933	0.00623875	0.00677613	0.00745909	0.00703446	0.00715846	0.00830819	0.00868722	0.00727003	0.00819988	0.00735771	0.0077682	0.00795477	0.00820018	0.00702058	0.00782276	0.00792456
1800	0.00738358	0.00934257	0.00784114	0.00675507	0.00652339	0.00742738	0.00865493	0.00744697	0.00967647	0.00931879	0.00871993	0.00855549	0.00690752	0.00718316	0.00868783	0.00687871	0.00766673	0.00660346	0.00727839	0.00915667	0.00816825	0.00851594	0.00797976	0.00550164	0.00628076	0.00711717	0.00792127	0.0077913	0.00828812	0.00697969	0.00799733
2000	0.0108125	0.0117731	0.0104814	0.00916661	0.00935197	0.0105102	0.0109965	0.00958788	0.0122106	0.0110336	0.0121941	0.0115012	0.00901747	0.00848458	0.0114461	0.00885064	0.00946877	0.00844385	0.00790158	0.0104317	0.00954788	0.0100927	0.0080228	0.00943739	0.00927406	0.00921998	0.0102432	0.0100844	0.00959575	0.0091621	0.00974915
2200	0.0104055	0.0106774	0.0100759	0.00843531	0.00919226	0.00909459	0.0110042	0.00927593	0.0114582	0.010067	0.0127093	0.0101907	0.00816117	0.00948413	0.0100432	0.00718351	0.00866033	0.00854124	0.00829806	0.0107343	0.00920058	0.0107482	0.00808696	0.00832373	0.00789982	0.00872069	0.00863641	0.00973701	0.00908721	0.00959051	0.00998162
2400	0.00758128	0.0103084	0.00969702	0.0080912	0.00855757	0.0100555	0.0103872	0.0090165	0.0121748	0.0108601	0.0115445	0.00960591	0.00823344	0.009119	0.0107565	0.00712103	0.00821854	0.00763222	0.00814074	0.00958998	0.00906935	0.0106381	0.00776506	0.00904731	0.00736587	0.00868852	0.00978368	0.00910335	0.00867718	0.00839414	0.00922005
200	0.00820761	0.0110357	0.0101097	0.00866735	0.00851211	0.00932309	0.0104266	0.00934812	0.0113986	0.00979096	0.00958093	0.0100096	0.00758356	0.00954228	0.0111444	0.00778667	0.0087789	0.00770486	0.00729392	0.0105978	0.00923861	0.0115405	0.00830882	0.00911788	0.00840255	0.00816568	0.00842856	0.00989626	0.00925219	0.00894983	0.00910417
400	0.0104767	0.0102021	0.00964379	0.00794742	0.00857138	0.00836142	0.00982278	0.00906409	0.0113838	0.00997006	0.00882954	0.0096763	0.00793832	0.00912692	0.0110432	0.00802056	0.008133	0.0073292	0.00798505	0.0108055	0.0101187	0.0109402	0.00768263	0.00883545	0.00701303	0.00945431	0.00991048	0.00935543	0.00892749	0.00881754	0.00957637
600	0.00985447	0.011967	0.00988949	0.00813331	0.00902427	0.0096527	0.0098734	0.00959783	0.0111922	0.0114597	0.0108459	0.00969292	0.00823676	0.00877443	0.0103116	0.00592083	0.00716123	0.00825263	0.00758884	0.00955979	0.00910495	0.0103269	0.00769254	0.00877459	0.00700714	0.00841625	0.00861662	0.00967952	0.00807303	0.00811312	0.0091903
Mean	Energy expenditure (kcal.min-1)												Energy expenditure (kcal.min-1)									Energy expenditure (kcal.min-1)											Energy expenditure (kcal.min-1)															Energy expenditure (kcal.min-1)
Day	0.00736631	0.00893634	0.00780849	0.00654502	0.00672342	0.0072591	0.00807751	0.00758878	0.00876569	0.00854643	0.00807432	0.00784765	0.00673262	0.00738244	0.00788716	0.0061225	0.00654616	0.00688967	0.00692433	0.00789305	0.00775109	0.00896939	0.00668951	0.00656478	0.00640911	0.00717283	0.00817414	0.00785234	0.00731125	0.00728824	0.00766651		0.00857428	0.00595996	0.00887471	0.0080151	0.00873396	0.00696689	0.00777176	0.00729415	0.0080477	0.00761059	0.00852885	0.00844404	0.00904406	0.00691597		0.00718485	0.00757261
Night	0.00955835	0.0109714	0.00997435	0.00834696	0.00880552	0.00944667	0.0103482	0.00926547	0.011647	0.0105704	0.010942	0.010119	0.00818743	0.00905296	0.010724	0.00744755	0.00843657	0.00796655	0.00787702	0.0102258	0.00936096	0.0106693	0.00791818	0.00891345	0.00778015	0.00873075	0.00921844	0.0096177	0.00889063	0.00879186	0.00947572		0.0106857	0.0080896	0.0106262	0.0102037	0.0099785	0.00830356	0.00993244	0.00936603	0.0105178	0.00978662	0.0106134	0.0093671	0.0103139	0.00672582		0.00877627	0.00981
Energy expenditure normalised to body surface area
Time	Energy expenditure (kcal.body mass-0.75.min-1)												Energy expenditure (kcal.body mass-0.75.min-1)									Energy expenditure (kcal.body mass-0.75.min-1)
600	0.000663355	0.000600253	0.000684808	0.0006618	0.000691803	0.000689592	0.000785845	0.000692975	0.000687746	0.000682707	0.000702859	0.000696943	0.000560919	0.000621023	0.000465795	0.000725398	0.000554153	0.000595012	0.000571437	0.000505843	0.000582851	0.000881871	0.000587794	0.000739917	0.000553301	0.000765851	0.000710389	0.000711176	0.000740753	0.00054194	0.000654151
800	0.000620314	0.000679072	0.000636043	0.000547606	0.000525466	0.000537178	0.00072817	0.000638251	0.000669366	0.000572404	0.000700092	0.00059901	0.00052453	0.000606226	0.000506312	0.000536437	0.000538211	0.000541888	0.000584214	0.0006123	0.000578237	0.00080664	0.000498238	0.000543531	0.000534772	0.000536945	0.000802501	0.000675685	0.00061025	0.000644248	0.000696483
1000	0.000556148	0.000649753	0.000562428	0.000542482	0.000532035	0.000503664	0.000633354	0.000581956	0.000618873	0.00056292	0.000685543	0.0005667	0.000488676	0.000575189	0.000481367	0.000513825	0.000571643	0.000547094	0.000618231	0.000529701	0.000603283	0.000782324	0.000599969	0.000579818	0.000539775	0.00064212	0.000726803	0.00070554	0.00059551	0.000616865	0.000673414
1200	0.000513754	0.000560035	0.000575376	0.000501974	0.000530089	0.000518542	0.000604126	0.000555435	0.000618943	0.000549423	0.000606014	0.000545473	0.000540891	0.000514413	0.000610461	0.000533774	0.000568906	0.000574382	0.000533813	0.000525643	0.00058346	0.000742504	0.000633272	0.000474073	0.000645324	0.000600704	0.000707135	0.000625594	0.000563542	0.000562708	0.000606709
1400	0.000541838	0.000571665	0.000536828	0.000525956	0.000525269	0.000494158	0.000597897	0.000634656	0.000545776	0.000567765	0.000568257	0.000580139	0.000516542	0.000559359	0.000604663	0.000477421	0.000534329	0.000527635	0.000641189	0.000581494	0.000592317	0.00073871	0.000659771	0.000520325	0.000546287	0.000527774	0.00066131	0.000650431	0.000591414	0.000544953	0.000606718
1600	0.000559397	0.000582774	0.00057839	0.00054708	0.000504511	0.000495558	0.000592553	0.000551365	0.000600469	0.000568676	0.00058777	0.000545745	0.000588624	0.000552517	0.000587052	0.000564802	0.000591925	0.000603131	0.000607442	0.000511797	0.000648135	0.000739601	0.000694479	0.000694214	0.000672261	0.000659507	0.000694885	0.000702084	0.000594373	0.000634201	0.000672782
1800	0.000562012	0.000637009	0.000584166	0.000565598	0.000519321	0.000538226	0.000697995	0.000586828	0.000685727	0.000628831	0.000688885	0.000634404	0.000548494	0.000546757	0.00061976	0.000622739	0.000669723	0.000533945	0.000628506	0.000654659	0.000637218	0.000725019	0.000762277	0.000465777	0.000573862	0.000604236	0.000691958	0.000667076	0.000701685	0.000565851	0.00067896
2000	0.000823008	0.000802731	0.000780862	0.000767515	0.000744502	0.000761624	0.000886836	0.000755534	0.000865311	0.000744545	0.000963351	0.000852837	0.000716035	0.000645817	0.000816523	0.00080126	0.00082714	0.000682757	0.00068232	0.000745819	0.000744845	0.000859262	0.000766389	0.000798983	0.000847354	0.000782761	0.000894789	0.000863405	0.00081239	0.000742782	0.000827686
2200	0.000792027	0.000728023	0.000750653	0.000706283	0.000731788	0.00065904	0.00088746	0.000730952	0.000811988	0.000679318	0.00100405	0.000755656	0.00064804	0.000721899	0.000716448	0.000650332	0.000756518	0.000690631	0.000716557	0.000767455	0.000717752	0.000915064	0.000772518	0.000704699	0.000721793	0.000740371	0.000754429	0.000833664	0.000769336	0.000777513	0.000847423
2400	0.00057706	0.000702861	0.000722429	0.000677471	0.000681261	0.000728671	0.000837698	0.000710509	0.000862769	0.000732835	0.000912028	0.000712295	0.000653778	0.000694106	0.000767335	0.000644676	0.000717927	0.000617129	0.000702972	0.000685638	0.000707514	0.000905695	0.000741768	0.000765959	0.000673007	0.00073764	0.000854649	0.000779411	0.000734623	0.000680523	0.000782766
200	0.000624734	0.000752456	0.000753172	0.000725712	0.000677642	0.000675599	0.000840871	0.00073664	0.000807768	0.000660693	0.000756904	0.00074223	0.000602174	0.000726325	0.000795001	0.000704937	0.000766876	0.000623004	0.000629847	0.000757692	0.000720718	0.000982515	0.000793711	0.000771933	0.000767726	0.000693252	0.000736272	0.000847299	0.000783304	0.000725573	0.000772928
400	0.00079745	0.000695617	0.000718464	0.000665433	0.00068236	0.000605911	0.000792178	0.000714258	0.000806717	0.000672778	0.000697544	0.000717514	0.000630345	0.000694709	0.000787784	0.000726111	0.000710454	0.000592628	0.000689527	0.000772544	0.000789377	0.000931415	0.000733894	0.000748022	0.000640768	0.000802655	0.000865725	0.000800994	0.000755815	0.000714849	0.000813017
600	0.000750088	0.000815954	0.000736768	0.000680997	0.000718414	0.000699484	0.000796261	0.000756318	0.000793138	0.000773297	0.00085684	0.000718747	0.000654042	0.000667879	0.000735593	0.00053602	0.000625566	0.000667295	0.000655314	0.00068348	0.000710292	0.0008792	0.00073484	0.00074287	0.00064023	0.000714525	0.000752701	0.000828742	0.000683474	0.00065774	0.000780241
Mean	Energy expenditure (kcal.body mass-0.75.min-1)												Energy expenditure (kcal.body mass-0.75.min-1)									Energy expenditure (kcal.body mass-0.75.min-1)											Energy expenditure (kcal.body mass-0.75.min-1)															Energy expenditure (kcal.body mass-0.75.min-1)
Day	0.000560698	0.000609311	0.000581733	0.000548011	0.000535246	0.000526032	0.000651428	0.000598002	0.000621184	0.000576711	0.000637881	0.000581916	0.000534606	0.000561925	0.000562643	0.000554278	0.000571836	0.000557088	0.000597932	0.000564316	0.000604675	0.000763623	0.000639024	0.000555784	0.000585589	0.000608961	0.000714048	0.000672302	0.000618981	0.000590866	0.000650873		0.000597143	0.000517623	0.000630296	0.000602804	0.000676284	0.000544861	0.00056834	0.000548583	0.000588519	0.000552755	0.000613876	0.000601036	0.000652424	0.000556299		0.00057198	0.000549997
Night	0.000727548	0.000748069	0.00074309	0.000698886	0.000701	0.000684554	0.000834553	0.000730127	0.000825369	0.000713291	0.000864431	0.000750341	0.000650125	0.00068908	0.000765012	0.000674236	0.000736973	0.000644163	0.000680199	0.000731097	0.000730263	0.000908344	0.000756395	0.000754626	0.000710859	0.000741226	0.000805272	0.000823449	0.000752694	0.000712767	0.000804472		0.000744192	0.000702582	0.000754692	0.000767403	0.000772651	0.000649398	0.000726349	0.000704405	0.000769159	0.0007108	0.000763917	0.000666739	0.00074403	0.000541004		0.000698671	0.000712498
Respiratory exchange ratio
Time	RER (VCO2/VO2)												RER (VCO2/VO2)									RER (VCO2/VO2)
600	0.906073	1.03223	0.965197	0.996259	0.917073	1.01976	0.931824	0.915053	1.0126	0.931223	0.928411	0.956071	0.766904	0.853504	0.724635	0.827689	0.787391	0.909953	0.961065	0.791166	0.872447	0.979598	0.816584	1.00444	0.852596	1.00574	0.992165	0.948486	0.961299	0.963721	0.962542
800	0.863769	0.979825	1.01855	0.937721	0.919399	1.00621	0.970794	0.903826	0.965746	0.990446	0.924178	0.94665	0.772824	0.893536	0.71664	0.861782	0.749942	0.80492	0.910392	0.821676	0.839674	0.918981	0.79205	0.902355	0.798733	0.92934	0.977342	0.903726	0.92157	0.982331	0.936207
1000	0.811194	0.932179	0.905788	0.850069	0.82989	0.987461	0.950023	0.890885	0.876061	0.962111	0.930047	0.937027	0.705083	0.832348	0.713206	0.780819	0.79707	0.760525	0.798961	0.729869	0.793429	0.891244	0.85437	0.827503	0.735631	0.885119	0.906376	0.81696	0.860783	0.931403	0.888665
1200	0.776984	0.875269	0.859016	0.842414	0.797597	0.940622	0.782005	0.804519	0.903979	0.912759	0.831174	0.866462	0.776146	0.742199	0.835067	0.751099	0.769692	0.790421	0.850161	0.773946	0.76075	0.861659	0.965763	0.757191	0.779096	0.823296	0.793043	0.754524	0.828599	0.860483	0.879529
1400	0.750933	0.804721	0.867865	0.870041	0.76662	0.976923	0.794676	0.844848	0.88557	0.903024	0.777009	0.818269	0.904551	0.768003	0.904197	0.724497	0.714644	0.749147	0.922116	0.81704	0.834719	0.855535	0.953292	0.721511	0.739627	0.84257	0.872894	0.750624	0.788786	0.845167	0.871743
1600	0.839224	0.861273	0.88597	0.829048	0.742553	0.979701	0.831582	0.830229	0.907751	0.862063	0.828053	0.831667	1.00558	0.791702	0.926304	0.755069	0.756393	0.794318	0.889251	0.73933	0.865926	0.845564	0.988452	0.890866	0.825189	0.95125	0.847724	0.845467	0.850847	0.88861	0.875657
1800	0.759967	0.909664	1.02506	0.918253	0.834384	1.01741	0.903867	0.924634	0.983909	1.01726	0.877534	0.882929	0.960489	0.824962	1.00445	0.848368	0.84541	0.80912	0.891194	0.966474	0.925732	0.878441	1.0063	0.794525	0.900133	0.940386	0.993956	0.986524	0.981674	0.935114	0.96747
2000	0.83269	1.05456	0.958791	0.947039	0.960056	1.05408	1.05602	0.991744	1.01662	1.07221	0.946202	0.955945	1.01983	0.897668	1.03348	0.980458	0.925859	0.934257	1.03674	1.01123	1.00366	0.956744	1.00129	0.993455	0.983686	0.990855	1.01153	1.00852	1.00227	0.966306	0.998991
2200	0.909325	1.06139	1.02233	0.979426	0.986246	1.0479	1.04184	1.01799	1.01593	1.05595	0.942159	0.928143	0.990331	0.966604	1.0237	1.04033	1.02567	0.991018	1.02175	1.06628	1.04449	0.976844	0.996565	1.03791	0.999607	1.03566	1.02681	1.02315	1.00384	1.02434	1.00976
2400	0.833896	1.04831	0.948852	0.913683	0.962966	0.99118	1.0045	1.01626	1.03602	1.06264	0.942593	0.975211	0.946247	0.963177	1.04112	0.99602	0.991798	0.898961	0.995852	1.03384	1.01028	0.979169	0.999204	1.02188	0.977798	1.03816	1.0412	0.98776	1.00524	1.00994	1.00956
200	0.81131	0.994608	1.01714	0.903281	0.899376	0.923672	0.958894	0.995959	0.961034	0.990152	0.920538	0.974028	0.912703	0.947318	1.03525	0.936953	0.970444	0.877722	0.930924	1.06137	1.00805	0.957636	1.00144	1.01491	0.966891	0.981095	1.04535	0.966243	0.991957	1.01334	0.982944
400	0.998617	0.95852	1.00198	0.90317	0.886942	0.853926	0.930246	0.979684	0.954868	0.980958	0.92175	0.961117	0.867855	0.948061	1.0465	1.0059	0.994085	0.858257	0.915433	1.02033	1.02036	1.00114	0.993082	1.01197	0.906749	1.01999	1.05792	0.979988	1.00314	1.0077	1.0152
600	1.03235	1.0585	0.989627	0.907362	0.930949	0.978822	0.891374	0.994293	1.0446	1.01652	0.939744	0.961046	0.909249	0.939024	1.01603	0.898421	0.943484	0.848536	0.949797	0.909873	0.943181	0.986935	0.948939	0.99488	0.879678	1.01465	1.02267	0.939005	0.971192	0.987973	1.00358
Mean	RER (VCO2/VO2)												RER (VCO2/VO2)									RER (VCO2/VO2)											RER (VCO2/VO2)															RER (VCO2/VO2)
Day	0.806312	0.89899	0.92486	0.878554	0.818818	0.985228	0.87014	0.867077	0.923562	0.937013	0.862796	0.882135	0.846532	0.806891	0.840416	0.786392	0.769881	0.793648	0.884022	0.803209	0.836863	0.881197	0.921333	0.827634	0.800571	0.900638	0.902828	0.845359	0.873415	0.910157	0.905018		0.83067	0.739961	0.86658	0.894018	0.934877	0.840758	0.827923	0.926258	0.933743	0.799637	0.896727	0.877469	0.903173	0.842645		0.797285	0.852213
Night	0.900577	1.02865	0.991043	0.927529	0.935849	0.976596	0.981847	0.998165	1.0052	1.0301	0.935528	0.959516	0.9424	0.943556	1.03235	0.973592	0.974391	0.898104	0.970879	1.01564	1.00336	0.974362	0.989432	1.0071	0.948471	1.01226	1.03152	0.984389	0.997087	0.998629	1.00258		0.994087	0.990839	0.955866	0.978319	1.01309	0.980381	0.969539	0.992846	1.03691	0.945928	1.01871	0.928113	0.962682	0.842833		0.929868	0.971354
VO2
Time	VO2 (ml.kg.min-1)												VO2 (ml.kg.min-1)									VO2 (ml.kg.min-1)
600	56.9324	48.199	57.5921	57.4047	60.1661	56.7242	68.3245	60.1017	56.1548	56.0014	60.8558	58.6142	50.5972	54.0491	41.0356	67.447	51.38	52.0599	50.5217	43.8417	50.9055	77.197	55.7392	64.2831	51.225	66.5885	62.5719	62.907	65.0467	46.8959	57.5092
800	53.9179	55.2081	52.7582	48.2087	45.6984	44.3117	62.827	55.4884	55.2863	46.2885	60.6358	50.5345	47.2285	52.2918	44.6673	49.3805	50.3864	48.7083	52.2999	52.5899	50.8433	71.7021	47.5794	48.4225	50.1748	47.5615	70.9179	60.3908	54.1005	55.4516	61.5808
1000	48.92	53.4646	48.0186	48.7279	47.2636	41.7441	54.8999	50.8012	52.2985	45.8315	59.3099	47.9163	44.8423	50.3311	42.5198	48.3001	52.8935	49.7894	56.9295	46.6128	53.7188	70.0277	56.2654	52.6418	51.4895	57.504	65.3972	64.4385	53.5849	53.7834	60.2242
1200	45.5781	46.7015	49.7696	45.2421	47.5032	43.3982	54.6435	49.5831	51.8325	45.2628	53.6886	46.9142	48.5558	46.0921	52.1053	50.4962	52.9735	51.8173	48.5406	45.6827	52.4033	66.9521	57.8408	43.8446	60.7734	54.5886	65.4476	58.1008	51.1629	49.9699	54.4597
1400	48.3231	48.5721	46.2019	47.0485	47.4532	41.0737	53.8055	55.9537	46.0525	46.8793	51.0469	50.4935	44.9934	49.797	50.7922	45.5369	50.4919	48.0918	57.3296	49.9721	52.2038	66.733	60.4346	48.5429	52.0614	47.808	59.8914	60.3813	54.1918	48.5068	54.5388
1600	48.8511	48.7795	49.5157	49.375	45.8389	41.1062	52.7894	48.8022	50.2972	47.4114	52.1843	47.3381	50.0537	48.7794	49.0514	53.4154	55.2413	54.3187	54.697	44.9334	56.6633	66.9561	63.1225	61.9761	62.4082	58.1939	63.2863	63.6186	53.6564	55.922	60.3787
1800	50.0832	52.7367	48.4168	50.0158	46.1111	44.3019	61.1695	50.8013	56.4264	50.4789	60.3257	54.2883	47.1306	47.9056	50.8609	57.4683	61.1078	47.9959	56.612	54.3324	54.9119	65.1107	68.9257	42.7151	52.4843	53.441	60.843	58.441	61.3171	49.2947	59.5869
2000	72.0295	64.123	65.7093	67.4533	64.081	62.1013	74.8891	64.3119	70.6673	59.0327	83.0199	71.7738	60.6213	55.575	66.5544	71.6418	74.0254	59.3894	59.2771	61.0875	62.8957	75.6978	69.3614	69.6227	75.9669	68.3026	78.4476	75.2542	70.6404	64.1692	72.0673
2200	68.0191	58.0405	62.2209	61.542	62.5734	53.8197	75.2119	61.7965	66.3281	54.0541	86.6054	63.9987	55.316	61.0945	58.5258	57.2902	66.0459	59.3061	62.4584	62.1089	60.1058	80.2116	70.0271	60.7255	64.4087	63.913	65.877	72.4002	66.8635	66.2648	73.6147
2400	50.389	56.2377	61.0244	60.0283	58.6001	60.317	71.8213	60.0917	70.1468	58.2326	78.6434	59.6464	56.3672	58.8047	62.4206	57.4136	63.1853	54.2123	61.61	55.8998	59.6988	79.346	67.1853	66.293	60.3471	63.6554	74.3942	68.2554	63.8302	58.216	68.0025
200	54.9169	60.9788	62.5317	64.4644	59.213	56.8973	72.6825	62.5921	66.829	53.4257	65.5901	62.1579	52.3896	61.7832	64.7586	63.6383	67.8824	54.9821	56.1073	61.3775	60.8683	86.5341	71.8557	66.9148	69.1011	60.6638	64.0278	74.5941	68.2738	62.0266	67.5864
400	66.9911	56.9269	59.8815	59.0793	59.8448	51.8732	69.0276	60.9658	66.9036	54.5348	60.4664	60.3056	55.4743	59.0843	64.0126	64.5165	62.5056	52.6079	61.6064	63.1883	66.4406	81.1649	66.6121	64.8764	58.5287	69.5577	75.0756	70.3071	65.6912	61.1798	70.521
600	62.4666	65.1311	61.5595	60.402	62.2598	58.0879	70.0095	64.3497	64.3464	62.1312	73.8881	60.3769	56.8635	56.8897	60.2299	48.8131	55.7385	59.343	57.9587	57.4418	60.9128	76.8766	67.3847	64.6913	58.8447	61.9987	65.8183	73.4271	59.861	56.5812	67.8843
Mean	VO2 (ml.kg.min-1)												VO2 (ml.kg.min-1)									VO2 (ml.kg.min-1)											VO2 (ml.kg.min-1)															VO2 (ml.kg.min-1)
Day	49.3431	50.5189	49.388	48.8854	47.6856	43.5966	57.5	52.4685	51.828	47.2275	56.0493	49.8412	47.2327	49.47	47.9586	51.9665	53.2281	50.2152	53.9164	48.6543	53.247	68.4964	58.9001	50.3508	54.8658	54.3124	64.2311	60.9719	55.4863	51.7798	58.0015		50.7073	48.4579	53.435	51.6897	58.0085	47.9817	49.1503	46.6937	49.5322	47.9449	51.8654	50.8061	55.084	49.4788		51.2016	47.1024
Night	62.5238	60.1251	62.0835	61.6986	60.6838	56.8473	71.7694	62.0333	67.5925	57.1135	74.6428	63.0779	56.1025	58.6429	62.3654	60.3203	65.1694	56.5617	59.9732	59.8463	61.719	79.6682	68.6767	65.5398	64.1951	64.3509	70.2518	72.1815	65.5196	61.1225	70		60.7142	61.7254	62.5901	64.5101	65.0428	55.2687	60.6022	59.0299	63.1603	59.5107	62.6522	55.6875	61.9106	48.1122		60.5067	59.2968
[truncated: 11 more columns]

## Sheet: Figure 2A, 2B, S2A-B, S2C-F
	10mCON																	30mCON																				30mRM
Muscle mass (mean of left and right leg, mg)	1A	2A	5A	4A	6A	7A	10A	9A	11A	12A	8A	1B	2B	6B	9B	10B	5B	10-OLD	3-OLD	4-OLD	12-OLD	12-Middle	57-Middle	6-Middle	23-Middle	24-Middle	25-Middle	77-Middle	52-Middle	66-Middle	80-Middle	50-Middle	78-Middle	47-Middle	49-Middle	31-Middle	27-Middle	19-OLD	11-OLD	26-OLD	1-OLD	39-OLD	5-OLD	9-OLD	30-OLD	35-Middle	8-Middle	10-Middle	36-Middle
TA	55.8	58.55	51.35	62.4	61.8	57.2	60.45	55.8	57.15	56.7	46.3	45.4	53.7	57.55	46.15	49.6	51.6	46.5	49	46.15	50.4	45.3	46.65	52.5	48.7	46	49.55	54.8	45.05	48.45	45.7	38.55	39.25	49.55	43.85	40.35	46.9	53.6	44.45	50.25	48.3	54.4	45.65	45.9	53.45	54.3	49.5	52.55	47.9
EDL	11.5	11.25	10.9	11.3	12.1	12.6	12.6	11.7	11.5	10.6	10.35	10.1	11.7	11.6	10.5	11	11.5	9.2	10.7	10.7	9.4	9.9	10	11.4	10.7	8.9	11	11.6	9.35	9.8	10.05	8.55	8.1	10.35	9.85	7.95	9.85	8.8	8.1	9.7	11	10.8	8.9	10	9.8	9.4	10.8	10.8	9.5
TRI	137.5	132	131.9	151.6	158.9	156.15	142.75	139.35	148.55	142.65	131.55	134.65	150.15	156.15	133.4	146	144.85	105.15	124.2	127.65	117.4	112.8	109.55	131.2	127.35	117.8	126.9	129.25	136.8	123.95	114.85	105.5	82.15	118.8	117.95	103.4	122.45	124.25	111.15	122.05	128.5	138.05	131.35	121.85	136.8	125.6	122.8	131.2	124.45
QUAD	237.1	218.6	214.4	234.7	245.35	242.35	236.2	208.5	227.5	228.2	210.1	214.55	227.15	252.45	222.8	216.35	227.5	170.35	180.2	176.95	182.1	174.85	163.25	192.5	175.65	180.75	190.4	187.15	168.9	177.3	169.25	141.45	147.05	177.15	175.7	138.8	180.95	168.65	142.3	172.9	171.55	189.65	162.05	175.05	186.8	184.25	180.4	187.2	161.65
PLA	17.95	17	17.3	17.75	19.15	17	18.3	16.75	16.55	18.5	16.2	13.25	17.5	18.7	15.2	15.6	15.7	13.4	15.75	13.75	13.55	10.75	11	14.1	13.6	12.75	15.85	15.4	12.3	15.3	13.2	12	11.95	14.5	12.9	11.4	13	13.65	12.05	12.8	14.45	14.3	12.2	10.8	13.85	13.2	14.5	13.2	9.5
SOL	10.8	9.3	8.9	10.5	9.9	11.5	12.2	7.9	9.7	9.85	8.8	7.75	10.1	8.9	8.85	8.6	9.5	8.4	9.5	7.8	8.9	8.1	7.5	6.5	8.6	5.1	9.1	6.5	6.2	7.2	5.9	5.25	5.8	7.7	7.4	5.3	7.9	7.4	7.9	10.4	7.8	9.1	7.8	6.7	8.5	7	7.2	9.3	7.1
GAST	142.15	148.1	138.55	140.85	157.65	149.15	148.65	135.3	134	143.4	131.05	126.3	141.2	154.8	122.1	139.4	136.8	107.7	118.95	111.2	113.3	98.25	102	114.2	112.95	108.3	118.25	123.5	111.4	117.7	108.65	93.6	91	108	96.7	91.85	113.9	95.7	88.05	104.6	109.1	116.25	102.8	87.4	107.5	107.9	104.6	108.95	101.6
Body mass	30	29.7	28.45	29.3	33.6	30.3	32.7	27.3	28.15	28.3	25.8	25.6	30.3	34.8	29.8	32.7	30.5	27.9	33.15	30.2	32.1	23.6	29.9	30.8	32.3	26.95	28.9	32.7	28.2	30.1	26.1	25	22.6	32.7	31.35	26.5	26.7	25.9	23.25	26	27.15	28	24.5	25.5	28.6	24.85	28.4	29	27
Muscle mass normalized to body mass	Muscle mass (mg.g body mass-1)																	Muscle mass (mg.g body mass-1)																				Muscle mass (mg.g body mass-1)
TA	1.86	1.97138	1.80492	2.12969	1.83929	1.88779	1.84862	2.04396	2.0302	2.00353	1.79457	1.77344	1.77228	1.65374	1.54866	1.51682	1.6918	1.66667	1.47813	1.52815	1.57009	1.91949	1.5602	1.70455	1.50774	1.70686	1.71453	1.67584	1.59752	1.60963	1.75096	1.542	1.73673	1.51529	1.39872	1.52264	1.75655	2.0695	1.91183	1.93269	1.77901	1.94286	1.86327	1.8	1.86888	2.18511	1.74296	1.81207	1.77407
EDL	0.383333	0.378788	0.383128	0.385666	0.360119	0.415842	0.385321	0.428571	0.408526	0.374558	0.401163	0.394531	0.386139	0.333333	0.352349	0.336391	0.377049	0.329749	0.322775	0.354305	0.292835	0.419492	0.334448	0.37013	0.331269	0.330241	0.380623	0.35474	0.33156	0.325581	0.385057	0.342	0.358407	0.316514	0.314195	0.3	0.368914	0.339768	0.348387	0.373077	0.405157	0.385714	0.363265	0.392157	0.342657	0.37827	0.380282	0.372414	0.351852
TRI	4.58333	4.44444	4.6362	5.17406	4.72917	5.15347	4.36544	5.1044	5.27709	5.04064	5.09884	5.25977	4.95545	4.48707	4.47651	4.46483	4.74918	3.76882	3.74661	4.22682	3.65732	4.77966	3.66388	4.25974	3.94272	4.37106	4.391	3.9526	4.85106	4.11794	4.40038	4.22	3.63496	3.63303	3.76236	3.90189	4.58614	4.7973	4.78065	4.69423	4.73297	4.93036	5.36122	4.77843	4.78322	5.05433	4.32394	4.52414	4.60926
QUAD	7.90333	7.36027	7.53603	8.01024	7.30208	7.99835	7.22324	7.63736	8.08171	8.0636	8.14341	8.38086	7.4967	7.25431	7.47651	6.61621	7.45902	6.10573	5.4359	5.85927	5.6729	7.4089	5.45987	6.25	5.43808	6.70686	6.58824	5.72324	5.98936	5.89037	6.48467	5.658	6.50664	5.41743	5.60447	5.23774	6.77715	6.51158	6.12043	6.65	6.3186	6.77321	6.61429	6.86471	6.53147	7.41449	6.35211	6.45517	5.98704
PLA	0.598333	0.572391	0.608084	0.605802	0.56994	0.561056	0.559633	0.613553	0.587922	0.65371	0.627907	0.517578	0.577558	0.537356	0.510067	0.477064	0.514754	0.480287	0.475113	0.455298	0.422118	0.455508	0.367893	0.457792	0.421053	0.473098	0.548443	0.470948	0.43617	0.508306	0.505747	0.48	0.528761	0.443425	0.411483	0.430189	0.486891	0.527027	0.51828	0.492308	0.532228	0.510714	0.497959	0.423529	0.484266	0.531187	0.510563	0.455172	0.351852
SOL	0.36	0.313131	0.31283	0.358362	0.294643	0.379538	0.373089	0.289377	0.344583	0.348057	0.341085	0.302734	0.333333	0.255747	0.29698	0.262997	0.311475	0.301075	0.286576	0.258278	0.277259	0.34322	0.250836	0.211039	0.266254	0.189239	0.314879	0.198777	0.219858	0.239203	0.226054	0.21	0.256637	0.235474	0.236045	0.2	0.29588	0.285714	0.339785	0.4	0.287293	0.325	0.318367	0.262745	0.297203	0.28169	0.253521	0.32069	0.262963
GAST	4.73833	4.98653	4.86995	4.80717	4.69196	4.92244	4.54587	4.95604	4.76021	5.06714	5.07946	4.93359	4.66007	4.44828	4.09732	4.263	4.48525	3.86022	3.58824	3.68212	3.5296	4.16314	3.41137	3.70779	3.4969	4.01855	4.0917	3.77676	3.95035	3.9103	4.16284	3.744	4.02655	3.30275	3.08453	3.46604	4.26592	3.69498	3.7871	4.02308	4.01842	4.15179	4.19592	3.42745	3.75874	4.34205	3.6831	3.7569	3.76296
Muscle mass normalised to body mass and then 10mCON	Muscle mass/10mCON (mg.g body mass-1)																	Muscle mass/10mCON (mg.g body mass-1)																				Muscle mass/10mCON (mg.g body mass-1)
TA	1.01441	1.07516	0.984375	1.1615	1.00312	1.02957	1.00821	1.11474	1.10724	1.0927	0.978732	0.967205	0.966572	0.901921	0.844614	0.82725	0.922683	0.908974	0.806149	0.833427	0.856304	1.04686	0.850909	0.929632	0.822298	0.930897	0.935079	0.913977	0.871261	0.877869	0.954945	0.840983	0.947183	0.826416	0.762842	0.830425	0.957997	1.12867	1.04268	1.05406	0.970242	1.0596	1.0162	0.981692	1.01926	1.19173	0.950582	0.988274	0.967552
EDL	1.00491	0.992997	1.00438	1.01103	0.944056	1.09013	1.01012	1.12351	1.07096	0.981909	1.05165	1.03427	1.01227	0.873837	0.923687	0.881854	0.988439	0.864441	0.846159	0.928814	0.76767	1.0997	0.87676	0.9703	0.868426	0.865731	0.997807	0.929955	0.869189	0.853515	1.00943	0.896557	0.939568	0.829745	0.823665	0.786454	0.967112	0.890707	0.913301	0.978026	1.06212	1.01115	0.952304	1.02804	0.89828	0.991638	0.996913	0.976287	0.922384
TRI	0.950205	0.921411	0.961166	1.07267	0.980438	1.0684	0.905032	1.05823	1.09403	1.04501	1.05708	1.09044	1.02735	0.930247	0.928058	0.925637	0.984588	0.781341	0.776737	0.876294	0.758226	0.990907	0.759586	0.883118	0.817395	0.906196	0.910331	0.819443	1.00571	0.853721	0.912276	0.874879	0.75359	0.75319	0.780003	0.808929	0.950787	0.994563	0.991111	0.973196	0.981226	1.02215	1.11148	0.990652	0.991644	1.04785	0.896429	0.937932	0.95558
QUAD	1.03396	0.962917	0.985911	1.04795	0.955305	1.04639	0.94499	0.999168	1.0573	1.05493	1.06537	1.09644	0.980766	0.949055	0.978125	0.865574	0.975836	0.798791	0.711159	0.766547	0.742164	0.969279	0.714294	0.817665	0.711444	0.877435	0.861915	0.748751	0.783566	0.770615	0.848366	0.740216	0.85124	0.708743	0.733212	0.685234	0.88663	0.851887	0.800714	0.869995	0.826639	0.886115	0.865323	0.898084	0.854488	0.97001	0.831024	0.844507	0.783262
PLA	1.04941	1.00391	1.06652	1.06251	0.999616	0.984034	0.981538	1.07611	1.03115	1.14654	1.10128	0.907778	1.01298	0.942467	0.894604	0.836721	0.902825	0.842373	0.833299	0.798545	0.740352	0.798914	0.645246	0.80292	0.738482	0.829765	0.961912	0.825994	0.764997	0.891515	0.887028	0.84187	0.927392	0.777721	0.721699	0.754506	0.853957	0.92435	0.909008	0.863456	0.933473	0.895739	0.873368	0.742826	0.849351	0.931647	0.895475	0.798325	0.617111
SOL	1.1172	0.971754	0.970818	1.11212	0.914378	1.17784	1.15782	0.898037	1.06936	1.08014	1.05851	0.939489	1.03445	0.793671	0.921631	0.81617	0.966616	0.93434	0.889345	0.801526	0.860429	1.06513	0.778431	0.654927	0.826277	0.587275	0.977178	0.616873	0.682296	0.742328	0.701522	0.651702	0.796434	0.730757	0.732528	0.620669	0.918218	0.88667	1.05447	1.24134	0.891569	1.00859	0.988004	0.815389	0.922323	0.874182	0.786763	0.99521	0.816065
GAST	1.00298	1.05551	1.03084	1.01755	0.993162	1.04195	0.962238	1.04906	1.00761	1.07258	1.07518	1.04431	0.98641	0.941579	0.867291	0.902361	0.949405	0.817103	0.759532	0.779405	0.74712	0.881223	0.722095	0.784839	0.7402	0.850619	0.866101	0.799437	0.836183	0.827704	0.881159	0.792503	0.852311	0.699103	0.652911	0.733666	0.902979	0.782127	0.801626	0.851576	0.85059	0.87882	0.888162	0.725498	0.795624	0.919095	0.779612	0.795233	0.796517
																		0.89955	0.0181602
	Organ mass (mg)																	Organ mass (mg)																				Organ mass (mg)
Heart	136.5	123	122.7	120.4	138	123	126.7	112.5	154.3	125.1	112.4	103.7	123.6	138	122.3	124	112.2	157.7	183.6	149.8	136.5	125	154.1	123.6	145.7	125	141.2	146.8	135.6	121.9	126.9	128.5	136	136.4	158.7	220.1	132.8	101.7	99.9	107.7	108.6	107.4	106.3	117.6	106.2	129	128	113.5	105.9
Spleen	101	73.6	70.6	91.6	97.7	80.1	95.3	116.7	150	85.3	68.9	75.5	81.4	87.1	81.7	66.7	79.3	84.2	85.3	185.4	70	82.2	59.6	142.7	106.8	62.8	84.2	83.6	91.9	83.8	66.8	117.4	53.2	108.9	88.3	51.6	72.9	556	56.2	69.6	100.5	86.3	85.8	100.4	231	63.9	117.2	76.8	59
Kidney	209.5	213.55	191.05	200.05	256.05	190.35	223	169.95	255.25	211.45	165.75	154.6	192.65	197.35	168.25	181.35	179.6	184.6	214.95	207	208	162.15	216.95	191.45	204.5	169.25	201.05	220.25	185.75	175.5	194.2	179.15	156.7	209.75	220.95	238.85	186.6	167.6	156.1	163.6	156.45	186.1	158	148.75	175.15	143.75	187.25	214	174.9
Epididymal white fat	618.5	832.4	663	677.4	961.8	803.7	1004.3	550.2	595.3	566	476.4	410.3	855	1209	1204	1768.2	1090.6	546.6	974.8	657.4	335.2	250.5	572.4	501.1	587.3	425.3	644.3	887.8	369.3	513.1	316	256	151	468.7	237.9	39.3	299.3	305.8	42.2	372.2	416.8	176.8	325.3	210.8	742.1	194.3	336.4	427.2	453.1
Liver	1368	1271.8	1356.3	1241.9	1464.4	1323	1416.3	1303.8	955.9	1397.5	1214.3	894.5	1340	1458.4	1184.2	1293.8	1266	1787.2	1457.7	1564.9	1453	1031.2	1180	2663.1	1638.6	1066.9	1341.6	1253.3	1234.4	1582.1	1046.6	1191.6	881.4	2194.2	1206.6	1288.1	1055.7	1448.9	1117.2	1420.5	1293	1640.9	1313.9	1194.5	1389.1	1203.1	1963.1	1390.5	1363.7
Interscapula brown fat	143.6	143.1	135.5	104.9	131.5	149.4	115.2	100	139	101.6	112.7	107	145.7	186.3	168	180	184.1	86.8	120.3	132.5	109.4	72.4	71.5	93.7	106.6	72.8	133.2	116	96.1	92.2	84.8	72.5	50	87.6	93.2	70.9	111.6	67.3	74.5	59.3	68.4	84.9	88.1	54.9	72	71.5	63.4	92.5	77.7
Seminal vesicle	237.8	396	337.8	434	766.4	492.2	567	311.1	324.7	361	342.1	427.3	478.4	543.7	452.1	506.5	433.1	773.6	2882.1	2777.1	3367.7	714	2081.7	1300	4214.6	2016.9	791.2	2416	1595.8	3355.8	1474.4	2355.7	1584.4	4002.4	2100	2423.9	2250	1150	1731.3	1231.1	1439.7	726.7	508	1507.8	1573.6	325.7	1085	1000	1990.6
Testicle	83	95.7	61.5	111.1	108.9	92.8	114	74.8	84.5	86.4	88.3	98.6	100.4	105.6	104.4	103	99.4	49.1	85.3	111.5	80.4	80.6	86.7	84.1	84.2	84.3	117.5	115.9	83.3	92	95.4	76.7	81.2	72	83.3	46.1	95	30.9	48.5	31.5	32.8	15.3	27.9	36.5	30	27.5	40.3	31.4	32.3
Organ mass normalised to Body mass	Organ mass (mg.g-1)																	Organ mass (mg.g-1)																				Organ mass (mg.g-1)
Heart	4.55	4.14141	4.31283	4.10922	4.10714	4.05941	3.87462	4.12088	5.48135	4.42049	4.35659	4.05078	4.07921	3.96552	4.10403	3.79205	3.67869	5.65233	5.53846	4.96026	4.25234	5.29661	5.15385	4.01299	4.51084	4.63822	4.88581	4.4893	4.80851	4.04983	4.86207	5.14	6.0177	4.17125	5.0622	8.30566	4.97378	3.92664	4.29677	4.14231	4	3.83571	4.33878	4.61176	3.71329	5.19115	4.50704	3.91379	3.92222
Spleen	3.36667	2.47811	2.48155	3.12628	2.90774	2.64356	2.91437	4.27473	5.3286	3.01413	2.67054	2.94922	2.68647	2.50287	2.74161	2.03976	2.6	3.01792	2.57315	6.13907	2.18069	3.48305	1.99331	4.63312	3.3065	2.33024	2.91349	2.55657	3.25887	2.78405	2.55939	4.696	2.35398	3.33028	2.81659	1.94717	2.73034	21.4672	2.4172	2.67692	3.70166	3.08214	3.50204	3.93725	8.07692	2.57143	4.12676	2.64828	2.18519
Kidney	6.98333	7.19024	6.71529	6.82765	7.62054	6.28218	6.81957	6.22527	9.0675	7.47173	6.42442	6.03906	6.35809	5.67098	5.64597	5.54587	5.88852	6.61649	6.48416	6.8543	6.47975	6.87076	7.25585	6.21591	6.33127	6.28015	6.95675	6.73547	6.58688	5.83056	7.44061	7.166	6.93363	6.41437	7.04785	9.01321	6.98876	6.47104	6.71398	6.29231	5.76243	6.64643	6.44898	5.83333	6.12413	5.78471	6.59331	7.37931	6.47778
Epididymal white fat	20.6167	28.0269	23.304	23.1195	28.625	26.5248	30.7125	20.1538	21.1474	20	18.4651	16.0273	28.2178	34.7414	40.4027	54.0734	35.7574	19.5914	29.4057	21.7682	10.4424	10.6144	19.1438	16.2695	18.1827	15.7811	22.2941	27.1498	13.0957	17.0465	12.1073	10.24	6.68142	14.3333	7.58852	1.48302	11.2097	11.8069	1.81505	14.3154	15.3517	6.31429	13.2776	8.26667	25.9476	7.81891	11.8451	14.731	16.7815
Liver	45.6	42.8215	47.6731	42.3857	43.5833	43.6634	43.3119	47.7582	33.9574	49.3816	47.0659	34.9414	44.2244	41.908	39.7383	39.5657	41.5082	64.0573	43.9729	51.8179	45.2648	43.6949	39.4649	86.4643	50.7307	39.5881	46.4221	38.3272	43.773	52.5615	40.0996	47.664	39	67.1009	38.488	48.6075	39.5393	55.9421	48.0516	54.6346	47.6243	58.6036	53.6286	46.8431	48.5699	48.4145	69.1232	47.9483	50.5074
Interscapula brown fat	4.78667	4.81818	4.76274	3.5802	3.91369	4.93069	3.52294	3.663	4.93783	3.59011	4.36822	4.17969	4.80858	5.35345	5.63758	5.50459	6.03607	3.11111	3.62896	4.38742	3.4081	3.0678	2.3913	3.04221	3.30031	2.7013	4.609	3.5474	3.4078	3.06312	3.24904	2.9	2.21239	2.6789	2.97289	2.67547	4.17978	2.59846	3.2043	2.28077	2.51934	3.03214	3.59592	2.15294	2.51748	2.87726	2.23239	3.18966	2.87778
Seminal vesicle	7.92667	13.3333	11.8735	14.8123	22.8095	16.2442	17.3394	11.3956	11.5346	12.7562	13.2597	16.6914	15.7888	15.6236	15.1711	15.4893	14.2	27.7276	86.9412	91.957	104.913	30.2542	69.6221	42.2078	130.483	74.8386	27.3772	73.8838	56.5887	111.488	56.4904	94.228	70.1062	122.398	66.9856	91.4679	84.2697	44.4015	74.4645	47.35	53.0276	25.9536	20.7347	59.1294	55.021	13.1066	38.2042	34.4828	73.7259
Testicle	2.76667	3.22222	2.16169	3.79181	3.24107	3.06271	3.48624	2.73993	3.00178	3.053	3.42248	3.85156	3.31353	3.03448	3.50336	3.14985	3.25902	1.75986	2.57315	3.69205	2.50467	3.41525	2.89967	2.73052	2.60681	3.12801	4.06574	3.54434	2.9539	3.05648	3.65517	3.068	3.59292	2.20183	2.6571	1.73962	3.55805	1.19305	2.08602	1.21154	1.2081	0.546429	1.13878	1.43137	1.04895	1.10664	1.41901	1.08276	1.1963
Organ mass normalised to body mass and then 10mCON	Organ mass/10mCON (mg.g body mass-1)																	Organ mass/10mCON (mg.g body mass-1)																				Organ mass/10mCON (mg.g body mass-1)
Heart	1.08631	0.988762	1.02969	0.981075	0.98058	0.969183	0.925065	0.98386	1.30867	1.05539	1.04014	0.967124	0.973911	0.946767	0.979836	0.905351	0.878287	1.34949	1.32231	1.18426	1.01525	1.26457	1.23048	0.9581	1.07696	1.10737	1.16649	1.07182	1.14803	0.966898	1.16082	1.22717	1.43673	0.995887	1.2086	1.98298	1.18749	0.937485	1.02585	0.988976	0.955	0.915777	1.03588	1.10106	0.886547	1.23939	1.07606	0.934418	0.93643
Spleen	1.12828	0.830497	0.831647	1.04772	0.974477	0.885944	0.976701	1.4326	1.78579	1.01013	0.894986	0.988379	0.900323	0.838794	0.918803	0.683588	0.871344	1.0114	0.862347	2.0574	0.730818	1.16728	0.668023	1.55271	1.10812	0.780939	0.976407	0.856791	1.09215	0.933027	0.857734	1.57378	0.788896	1.11608	0.94393	0.65256	0.915025	7.19435	0.810084	0.897124	1.24055	1.03293	1.17365	1.3195	2.70684	0.861769	1.38301	0.887523	0.732327
Kidney	1.05267	1.08386	1.01227	1.02921	1.14873	0.946982	1.02799	0.938404	1.36684	1.1263	0.968423	0.910334	0.958424	0.854849	0.85108	0.83599	0.887642	0.997376	0.977429	1.03322	0.976764	1.03571	1.09375	0.936992	0.954382	0.946676	1.04867	1.01531	0.992913	0.878905	1.12161	1.08021	1.04518	0.966909	1.0624	1.35866	1.05349	0.975452	1.01207	0.948509	0.868635	1.00189	0.972126	0.879323	0.923157	0.871993	0.993882	1.11236	0.976467
Epididymal white fat	0.745843	1.01392	0.843063	0.836385	1.03556	0.959578	1.11108	0.7291	0.765044	0.723534	0.668007	0.579816	1.02083	1.25683	1.46164	1.9562	1.29358	0.708752	1.0638	0.787502	0.37777	0.383994	0.69256	0.588576	0.657789	0.570907	0.806528	0.982192	0.473761	0.616686	0.438001	0.370449	0.241712	0.518533	0.274527	0.0536507	0.405531	0.427136	0.0656626	0.517883	0.555376	0.22843	0.480338	0.299061	0.938697	0.282862	0.428516	0.53292	0.607099
Liver	1.06325	0.998461	1.11158	0.988298	1.01622	1.01809	1.0099	1.11357	0.791777	1.15142	1.09743	0.814722	1.03117	0.977161	0.926569	0.922547	0.967838	1.49361	1.02531	1.20823	1.05543	1.01883	0.920195	2.01607	1.18288	0.923068	1.08242	0.893668	1.02065	1.22556	0.934995	1.11137	0.909355	1.56458	0.897418	1.13337	0.92193	1.30439	1.12041	1.2739	1.11045	1.36645	1.25045	1.09223	1.1325	1.12887	1.61173	1.118	1.17767
Interscapula brown fat	1.038	1.04484	1.03281	0.776377	0.848694	1.06923	0.763958	0.794332	1.07078	0.778524	0.94726	0.906377	1.04275	1.16091	1.22253	1.19368	1.30894	0.674653	0.78695	0.951423	0.739056	0.66526	0.518561	0.659711	0.715681	0.585784	0.999473	0.769263	0.738991	0.664246	0.704564	0.628873	0.479763	0.580927	0.644679	0.580183	0.906396	0.563482	0.694861	0.494591	0.546325	0.657528	0.779785	0.466871	0.545923	0.623942	0.484101	0.691685	0.624054
Seminal vesicle	0.547223	0.920477	0.819693	1.02258	1.57467	1.12143	1.19704	0.786704	0.796302	0.880633	0.915393	1.1523	1.08999	1.07858	1.04735	1.06932	0.980308	1.9142	6.00205	6.34832	7.24273	2.08862	4.80641	2.91385	9.00799	5.16654	1.89	5.10062	3.90664	7.69668	3.89986	6.5051	4.83983	8.44981	4.6244	6.31456	5.81762	3.06529	5.14071	3.26884	3.6608	1.79172	1.43144	4.08204	3.79841	0.904827	2.63746	2.38054	5.08972
Testicle	0.869999	1.01325	0.679758	1.19236	1.01918	0.963091	1.09627	0.86159	0.943931	0.960039	1.07622	1.21115	1.04196	0.954215	1.10166	0.990493	1.02482	0.5534	0.809147	1.16099	0.787613	1.07395	0.911821	0.858632	0.819731	0.983627	1.2785	1.11454	0.928876	0.961132	1.1494	0.964755	1.12982	0.692383	0.835544	0.547037	1.11886	0.375163	0.655965	0.380977	0.379897	0.171828	0.358096	0.450106	0.32985	0.347991	0.446219	0.340481	0.376184
[truncated: 11 more columns]

## Sheet: Figure 2C-E 
	Number	1A	2A	5A	4A	6A	7A	10A	9A	11A	12A	8A	1B	10-OLD	3-OLD	4-OLD	12-OLD	12-Middle	57-Middle	6-Middle	23-Middle	24-Middle	25-Middle	77-Middle	52-Middle	66-Middle	80-Middle	50-Middle	78-Middle	47-Middle	49-Middle	31-Middle	19-OLD	11-OLD	26-OLD	1-OLD	39-OLD	5-OLD	9-OLD	30-OLD	35-Middle	8-Middle	10-Middle	36-Middle	14-Middle	62-Middle	65-Middle	54-Middle	71-Middle
	Body mass (g)	30	29.7	28.45	29.3	33.6	30.3	32.7	27.3	28.15	28.3	25.8	25.6	27.9	33.15	30.2	32.1	23.6	29.9	30.8	32.3	26.95	28.9	32.7	28.2	30.1	26.1	25	22.6	32.7	31.35	26.5	25.9	23.25	26	27.15	28	24.5	25.5	28.6	24.85	28.4	29	27	25.35	26.4	24	30.15	26.6
	Group	10m CON												30m CON																			30m RM
EDL	Stimulation frequency (Hz)	Force frequency protocol
	1	76.392	76.359	54.803		78.989	61.23	74.509		73.276	59.737	69.931	62.107	45.841	59.477	49.511	71.619	68.795	75.904	79.054	82.203	82.495	68.957	89.313	69.963	76.262	68.827	64.087	59.347	64.282	52.497	70.321	61.133	48.569	41.036	51.815	73.697	66.36	59.282	68.6	67.302	69.25	52.951	54.315	62.658	64.867	59.672	52.302	69.347
	20	78.015	78.664	57.919		78.989	67.983	72.301		77.723	65.386	70.646	65.484	48.146	61.035	51.264	75.061	74.638	84.346	85.644	84.768	90.19	76.132	91.294	73.989	81.067	78.112	68.34	65.418	65.288	57.919	74.963	64.444	49.023	44.186	50.971	75.775	68.536	63.86	75.32	72.951	72.755	56.783	58.276	70.84	77.626	62.983	58.017	71.522
	50	177.3	188.53	138.43		182.72	170.64	134.44		212.2	145.9	141.32	112.4	123.14	186.03	124.93	203.85	178.89	214.37	199.76	198.43	215.22	190.25	203.43	169.24	188.43	205.15	161.42	157.95	165.74	149.28	163.56	173.43	115.9	154.12	157.62	197.65	186.16	193.3	216.9	179.24	192	129.86	138.3	198.46	216.61	152	127.1	162.78
	100	392.9	376.15	386.18		406.5	375.92	367.41		404.91	337.71	345.14	320.83	280.54	341.12	303.1	356.86	315.08	320.7	378.78	362.81	347.68	333.94	393.42	296.15	317.64	343.07	302.13	275.34	295.44	305.7	250.31	315.6	286.67	312.26	374.78	375.08	328.26	361.18	343.26	325.99	364.23	320.18	290.44	341.54	377.87	293.26	311.61	356.64
	150	442.38	434.42	439.72		455.1	428.26	426.89		441.86	392.02	398.65	363.75	325.31	380.79	344.3	400.6	354.43	340.14	411.57	398.61	378.81	379.01	438.35	331.83	360.14	378.68	333.97	312.09	326.35	338.91	276.54	355.92	328.42	342.51	418.74	420.2	368.1	406.41	378.78	364.36	401.34	367.93	330.14	384.82	422.74	328.65	382.28	388.19
	200	461.08	452.34	454.46		470.79	448.38	449.52		455.69	406.44	418.68	378.03	341.34	387.97	356.08	411.8	373.91	343.81	423.35	411.86	386.5	390.6	456.7	347.22	380.34	388.16	351.15	327.71	345.21	347.09	282.65	358.71	340.44	370.14	424.85	436.96	384.91	419.81	391.21	376.05	411.8	390.5	346.83	403.22	437.31	347.42	411.5	416.44
	250	467.64	456.01	449.78		469.52	461.14	455.66		459.52	419.75	425.01	388.42	343.13	380.99	357.12	413.22	382.61	349.59	426.92	415.76	387.9	401.63	467.93	349.04	392.12	382.28	357.97	336.12	349.62	348.13	307.65	379.95	348.65	366.8	427.48	442.64	393.29	421.28	395.11	378.88	411.02	402.74	352.42	413.16	443.06	354.36	427.44	425.79
	Peak (mN)	467.64	456.01	454.46		470.79	461.14	455.66		459.52	419.75	425.01	388.42	343.13	387.97	357.12	413.22	382.61	349.59	426.92	415.76	387.9	401.63	467.93	349.04	392.12	388.16	357.97	336.12	349.62	348.13	307.65	379.95	348.65	370.14	427.48	442.64	393.29	421.28	395.11	378.88	411.8	402.74	352.42	413.16	443.06	354.36	427.44	425.79
	Length (mm)	14.27	13.95	14.12		14.52	14.33	14.54		13.96	13.22	14.13	13.52	13.09	14.69	13.79	13.77	13.69	15.14	14.65	13.92	14.27	14.16	15.41	14.4	14.57	14.93	14.31	13.91	14.93	14.12	14.69	13.62	14.4	14.23	14.64	14.5	13.71	14.63	15.23	14.74	14.74	14	15.56	14.52	14.86	13.97	14.64	15.6
	Mass (mg)	11.5	11.7	10.9		12.1	12.6	12.6		11.5	10.4	11	10.1	9.2	10.7	10.7	9.4	9.9	10	11.4	10.7	8.9	11	11.6	9.5	10.2	10.2	8.9	8.3	10.2	9.9	8.1	8.8	8.1	10	11	10.8	8.9	10	9.8	9.5	9.5	10.8	9.5	10	11.1	8.8	11.1	10.9
	Specific force (kN/m2)	270.643	253.584	274.576		263.492	244.606	245.241		260.166	248.856	254.629	242.502	227.703	248.425	214.661	282.323	246.765	246.856	255.881	252.265	290.076	241.132	289.924	246.759	261.238	264.99	268.445	262.725	238.679	231.579	260.227	274.271	289.085	245.657	265.352	277.175	282.565	287.458	286.385	274.179	298.002	243.494	269.219	279.797	276.641	262.372	262.937	284.218
	Peak Force/body mass	15.588	15.3539	15.974		14.0116	15.2191	13.9346		16.324	14.8322	16.4733	15.1727	12.2986	11.7035	11.8252	12.8729	16.2123	11.692	13.861	12.8718	14.3933	13.8972	14.3098	12.3773	13.0272	14.872	14.3188	14.8726	10.6917	11.1046	11.6094	14.6699	14.9957	14.2362	15.7451	15.8086	16.0527	16.5208	13.815	15.2467	14.5	13.8876	13.0526	16.2982	16.7826	14.765	14.1771	16.0071
	Time-to-peak tension (ms)	13.8137		13.9657		13.5254	13.8253	12.0983	12.9263	14.5859	14.2193	12.9224	12.951	13.2958	14.9923	14.3365	13.4228	13.5939	13.8726	13.5	13.9798	14.8034	14.0123	14.0084	14.2339	14.0822	14.4216	14.4014	14.3755	13.6622	14.4165	14.7482	13.0866	13.8011	15.6736	14.7946	13.5257	14.0195	13.5968	14.8455	12.9779	13.7353	13.6859	12.6199	15.0863	13.6579	13.5074	13.1916	13.0437
	Half relaxation time (ms)	11.781		10.112		9.99583	12.117	8.39401	9.75557	13.2887	12.4105	9.34709	9.82801	10.5834	10.275	11.6648	11.7805	13.1925	14.7203	11.6956	12.3809	13.0554	14.1581	13.2061	13.9253	12.8574	14.5102	13.4145	13.9281	11.9777	13.3594	17.201	11.5015	9.3214	13.8452	11.8148	10.5413	12.1626	14.648	15.6571	11.5543	12.2809	14.2868	10.323	16.2166	16.0184	13.5792	12.2715	12.5891
	Contraction number @ 200Hz	Fatgiue protocol
	1			433.839		469.162	457.929	443.027		455.624	428.482	415.009	378.734	334.234	374.914	348.292	407.672	379.189	353.541	423.526	418.607	386.888	401.211	468.913	345.3	388.452	375.12	355.564	338.439	355.429	349.369	355.429	375.368	343.779	357.382	410.529	433.547	388.55	412.736	391.634	372.084	407.493	400.443	345.581	412.028	435.836	346.187	427.054	431.81
	2			416.243		447.994	447.735	419.295		440.332	414.62	397.867	354.336	313.716	355.24	331.572	383.452	359.52	340.262	403.803	397.434	365.109	387.911	443.59	329.381	373.745	361.863	337.6	322.947	335.246	337.178	335.246	366.278	324.949	337.611	388.907	411.86	374.394	392.608	378.907	350.137	387.148	381.142	326.28	394.805	415.204	320.426	408.121	412.872
	3			399.458		426.697	434.521	399.458		426.794	401.666	379.427	336.875	300.015	342.286	320.209	369.038	342.876	330.225	387.868	382.792	350.711	376.023	427.427	319.138	362.896	351.474	327.325	311.692	318.624	327.752	318.624	356.571	315.242	326.572	374.329	397.705	362.674	379.719	367.414	335.463	373.724	368.886	312.401	381.58	402.84	303.857	393.706	397.683
	4			380.66		406.536	417.769	379.849		413.353	388.322	359.265	321.497	287.711	329.722	309.073	356.441	328.677	320.025	371.283	367.604	336.247	364.86	413.061	308.695	351.512	340.278	317.531	300.995	302.299	317.763	302.299	346.669	305.632	316.378	360.726	383.42	351.279	367.934	355.11	322.585	361.895	357.393	300.383	370.114	389.848	291.439	379.903	383.36
	5			363.031		386.309	399.393	361.83		399.653	373.485	338.909	308.743	278.004	317.872	299.529	343.974	315.48	310.107	356.019	353.156	322.314	353.021	400.291	298.803	339.618	330.696	308.803	291.65	287.884	308.435	287.884	337.059	296.801	307.158	348.065	370.206	340.825	356.603	343.942	309.539	350.841	346.847	288.479	360.245	376.315	280.666	365.569	369.795
	6			345.533		366.992	380.563	346.214		386.894	359.298	321.053	297.451	269.595	307.58	291.867	334.202	304.036	301.2	341.702	341.891	310.356	341.967	389.929	289.464	328.077	321.356	300.751	283.231	275.239	299.085	275.239	327.579	286.867	297.353	337.254	358.649	330.923	345.435	333.747	297.97	339.461	335.652	277.241	350.884	362.902	271.289	352.388	356.414
	7			325.371		349.136	362.35	331.735		374.687	343.974	305.048	287.154	259.466	298.165	284.237	323.943	293.982	292.868	329.159	332.021	299.923	330.858	380.471	281.002	317.185	311.871	293.479	275.829	263.492	290.638	263.492	318.359	277.225	289.334	326.021	345.37	321.475	333.13	323.099	285.552	329.922	324.013	265.304	342.973	350.889	262.729	340.792	340.517
	8			313.456		331.248	344.429	317.45		362.642	328.553	290.536	277.008	249.694	288.49	276.543	315.112	284.048	285.281	316.995	321.762	288.701	321.178	369.719	273.02	306.162	302.753	286.088	267.258	252.047	282.581	252.047	310.307	267.68	278.685	314.398	332.968	313.846	319.625	312.028	273.735	320.653	312.515	253.341	334.315	336.518	254.347	330.355	327.233
	9			297.84		313.489	328.228	302.158		350.532	311.995	276.738	266.273	240.408	280.114	267.972	304.983	274.573	277.008	304.929	312.168	275.926	311.795	357.615	265.228	296.152	291.315	277.831	256.187	240.078	274.054	240.078	301.541	257.713	267.193	302.288	321.443	305.729	305.989	298.619	261.208	311.806	302.066	239.819	324.035	322.309	243.752	319.322	317.298
	10			279.497		293.75	313.294	283.49		337.708	291.964	260.115	254.223	229.305	272.16	256.122	292.126	264.428	270.001	292.911	301.558	260.764	302.548	343.487	257.41	286.061	278.442	270.098	240.338	227.736	265.028	227.736	291.996	247.486	254.401	288.588	310.469	297.808	292.191	285.763	248.898	302.705	291.347	225.793	311.422	309.404	230.847	308.516	307.412
	11			252.583		270.244	298.425	259.693		324.657	265.991	240.798	237.714	219.565	263.686	243.395	276.932	253.822	263.189	280.314	289.518	243.06	293.192	328.439	249.737	273.502	263.205	260.721	236.81	213.164	254.412	213.164	281.607	234.824	238.688	273.264	299.853	288.523	278.653	272.42	235.668	292.689	280.174	212.953	296.579	297.121	217.683	296.78	297.218
	12			226.189		244.856	283.296	231.253		309.56	237.324	220.734	219.3	209.047	253.719	229.532	263.167	240.96	256.371	266.597	276.002	225.891	282.468	311.519	241.014	260.461	248.644	249.531	226.253	200.091	243.412	200.091	271.089	220.864	223.202	258.07	287.321	276.64	263.946	259.498	222.769	281.423	266.646	200.568	281.97	286.515	204.491	283.507	285.379
	13			197.781		220.767	266.478	204.209		293.198	211.936	202.748	201.482	197.781	240.928	218.689	250.7	227.19	249.629	252.459	261.565	211.839	270.764	295.914	232.357	244.364	235.923	236.577	215.805	188.756	232.627	188.756	259.531	208.202	209.599	245.213	274.043	262.096	248.914	247.843	209.858	268.351	252.496	190.612	268.524	276.094	192.024	269.638	273.112
	14			172.588		200.67	246.739	184.892		276.186	191.84	187.522	187.662	188.95	227.974	208.982	241.967	212.439	243.163	238.542	246.626	199.339	257.843	281.218	223.591	228.261	225.853	224.684	206.595	178.026	222.374	178.026	246.544	197.294	199.242	231.935	258.914	247.226	234.078	235.214	196.904	256.257	237.984	182.068	255.759	266.013	182.371	254.564	260.039
	15			154.926		183.886	226.935	169.309		259.076	176.094	174.276	176.651	179.178	217.747	200.638	233.104	199.442	236.285	225.577	233.445	188.572	245.262	268.021	215.058	215.253	216.909	212.553	199.902	169.644	212.867	169.644	234.11	187.717	184.535	220.507	244.142	233.396	220.41	223.624	184.898	244.775	224.782	174.022	244.689	254.802	173.973	239.954	247.502
	16			140.739		169.309	209.761	156.127		242.843	161.419	163.27	166.701	171.029	208.43	192.846	225.831	187.765	228.964	213.765	220.101	179.346	232.59	257.393	206.996	202.792	207.261	201.726	194.123	163.119	203.5	163.119	221.806	178.399	173.042	209.436	228.883	221.448	208.202	212.066	173.405	233.969	213.554	165.732	233.412	243.574	166.181	225.728	236.134
	17			129.343		157.946	195.054	146.29		227.584	150.056	154.277	158.113	164.049	200.119	186.321	220.053	178.107	221.638	203.257	208.397	169.882	220.913	246.956	198.214	192.798	198.403	192.489	189.188	157.101	195.103	157.101	210.345	171.808	163.14	199.437	215.312	209.047	196.255	200.833	162.707	222.974	203.544	158.249	221.806	231.102	159.044	213.668	225.761
	18			120.805		145.576	180.704	134.083		213.105	139.018	146.225	150.143	157.556	192.879	179.892	215.312	169.401	214.165	193.885	198.057	161.268	208.776	237.34	190.195	184.411	190.644	183.566	183.94	151.766	186.57	151.766	199.794	163.919	153.4	189.697	202.943	198.56	186.223	190.087	154.18	212.553	194.778	151.03	210.08	219.755	152.578	202.662	216.146
	19			113.5		137.07	168.952	125.188		199.599	129.636	139.278	142.817	151.647	184.632	174.406	208.235	161.355	206.406	184.757	188.723	152.886	197.916	228.342	183.68	176.922	183.02	175.001	178.837	147.107	178.68	147.107	190.703	158.53	144.602	180.444	191.353	188.431	177.555	179.016	146.258	202.229	187.403	142.99	198.841	209.36	146.907	192.673	206.606
	20			108.305		129.019	157.621	118.727		186.743	121.649	134.083	136.28	146.031	177.198	169.796	202.943	153.043	198.603	177.127	180.601	145.425	187.787	219.836	176.743	169.725	177.668	167.512	173.984	143.001	170.093	143.001	182.003	153.043	136.518	171.581	180.899	178.691	170.477	168.205	139.283	193.252	180.563	136.096	188.382	198.896	140.722	183.594	198.089
	21			102.949		123.5	146.777	114.344		174.86	114.474	128.759	129.457	140.771	169.341	164.244	197.814	146.393	190.417	170.066	173.892	138.553	177.966	209.875	171.202	163.037	171.798	159.834	168.897	138.883	162.572	138.883	174.568	147.849	129.214	163.108	171.971	169.731	164.309	158.692	133.201	184.486	174.065	130.409	178.94	188.312	134.614	175.315	190.027
	22			100.416		118.954	137.882	109.442		165.315	109.117	124.831	123.976	136.518	162.945	159.244	189.113	140.089	182.565	163.632	168.259	132.785	170.147	203.533	165.315	157.691	166.576	153.06	164.477	135.755	155.056	135.755	167.62	143.628	122.233	156.257	163.367	161.939	157.686	149.44	127.374	177.56	168.086	124.279	170.45	179.319	129.219	168.216	183.02
	23			97.3321		115.091	130.058	106.78		156.322	103.209	121.129	118.462	131.259	156.614	154.991	183.853	134.311	175.142	157.832	162.242	128.813	161.495	196.867	160.224	151.49	161.387	146.518	159.288	131.978	148.547	131.978	161.452	139.57	116.747	149.472	157.101	154.829	151.68	142.849	123.153	170.212	162.648	118.278	162.783	170.862	123.683	161.912	176.235
	24			94.3453		113.046	123.207	103.76		147.946	99.5398	117.331	113.89	127.006	149.829	150.608	179.665	128.25	168.113	152.708	156.804	123.748	154.066	189.962	154.38	146.707	156.063	140.419	154.174	129.235	142.546	129.235	153.465	135.577	109.864	142.946	150.251	149.245	147.589	134.765	119.679	163.849	157.34	113.084	155.511	163.946	119.236	156.16	169.671
	25			91.6182		109.117	116.909	101.066		142.037	96.6829	114.929	110.643	123.142	144.407	147.751	176.159	123.31	161.701	147.789	152.713	119.328	148.633	181.716	150.197	140.939	151.144	135.122	150.343	125.859	137.238	125.859	147.816	131.583	109.182	137.59	145.544	143.823	143.466	127.98	117.093	157.653	152.751	108.381	149.732	157.967	115.67	150.657	163.34
	26			90.352		104.994	111.65	99.3775		135.479	93.8584	112.007	108.046	119.149	139.115	144.375	172.198	119.144	156.371	144.775	147.914	116.292	142.135	176.889	146.485	137.206	147.189	130.431	146.144	122.98	133.082	122.98	141.745	128.824	98.371	132.72	140.544	138.921	139.83	122.396	114.171	151.512	148.487	103.89	144.045	152.751	111.969	146.171	157.513
	27			87.8522		102.624	106.26	97.5269		131.226	92.0078	108.728	105.752	116.454	134.246	140.869	168.042	115.296	150.944	140.906	144.272	112.921	136.729	172.49	141.626	133.136	142.568	125.918	141.691	120.653	128.737	120.653	137.135	126.421	95.8063	127.817	136.388	134.83	136.583	118.402	111.233	147.042	144.537	100.849	138.634	147.584	108.533	142.514	152.156
	28			86.4562		101.423	102.267	96.4556		127.103	90.6767	106.845	103.793	112.169	130.415	138.953	162.458	112.439	146.09	137.698	140.566	110.556	132.26	166.646	138.028	129.911	139.245	122.066	137.633	119.122	125.079	119.122	133.207	123.824	91.5208	123.629	133.109	130.415	133.531	115.675	109.658	142.919	140.831	97.3159	134.089	143.076	106.174	138.423	146.934
	29			84.8978		99.7347	100.416	95.1245		124.96	88.1769	104.247	101.742	111.065	125.772	135.609	158.822	109.534	141.837	134.971	136.908	107.992	128.158	163.876	134.338	127.12	136.394	119.057	133.65	117.396	121.692	117.396	132.752	121.519	89.995	119.701	130.48	126.811	130.382	112.948	107.867	138.953	137.092	93.6906	130.247	138.861	104.091	135.171	142.692
	30			83.1446		98.0789	98.7607	93.4688		122.883	87.982	101.975	100.887	108.825	122.753	133.239	155.998	107.115	137.768	132.774	134.489	105.708	123.867	160.072	131.573	125.594	133.326	116.2	129.987	115.784	119.436	115.784	127.428	118.857	89.021	116.454	127.59	125.188	126.843	110.124	106.504	135.371	134.289	91.0501	127.406	135.506	101.785	132.292	138.282
	31			81.9434		96.9426	96.9101	93.0792		121.129	87.1054	99.6372	100.054	106.13	119.279	131.129	154.017	105.448	133.58	131.351	132.016	104.583	121.562	159.493	128.883	122.553	130.853	114.279	127.455	113.473	117.948	113.473	126.259	116.942	88.2417	112.689	125.155	123.305	124.344	107.462	104.945	131.638	131.275	88.4798	125.253	133.191	99.9673	129.619	134.186
	32			81.3266		94.0856	95.0596	92.2676		119.214	86.0991	97.0725	99.1882	105.286	116.584	128.077	152.524	104.583	129.619	129.5	130.117	103.695	119.333	156.138	125.604	121	128.537	112.126	123.537	111.211	115.93	111.211	122.85	115.026	86.5211	110.156	124.181	122.039	121.649	104.929	103.62	128.602	129.338	86.8674	124.311	130.03	98.4197	127.309	131.172
	33			80.872		93.5662	92.8194	91.0014		118.078	85.4822	95.0596	99.3505	103.144	112.916	125.707	150.349	103.43	126.53	128.813	128.38	102.532	116.665	152.28	122.618	118.543	127.163	110.059	122.222	110.151	114.804	110.151	121.162	113.338	86.9432	107.656	122.298	120.513	119.149	103.338	102.44	125.588	126.492	86.0503	122.358	128.115	97.5864	125.529	128.104
	34			79.6059		93.1765	90.3845	91.326		117.169	85.5147	93.5337	98.4847	101.033	111.357	123.499	148.076	102.527	123.234	127.558	127.536	101.807	113.836	152.042	120.729	117.91	125.642	108.333	120.556	109.453	113.727	109.453	120.026	112.234	86.2289	106.487	120.675	119.052	118.013	101.845	102.067	123.267	125.285	85.4605	121.319	125.983	96.4232	123.802	125.534
	35			78.1125		92.0727	88.956	91.4234		115.903	84.7355	91.8455	98.9175	100.027	108.825	121.552	143.823	102.04	120.664	126.508	126.086	100.552	112.715	151.041	119.127	114.642	124.398	106.515	118.549	108.522	112.277	108.522	117.331	112.169	86.099	103.63	119.734	117.331	115.253	100.741	102.267	121.654	124.143	85.1305	119.393	125.107	94.8323	122.433	122.417
	36			77.8203		90.4169	88.2093	89.8326		115.058	83.7615	90.4494	98.0247	99.1827	106.877	119.766	143.401	101.596	118.651	125.702	124.733	100.005	110.881	149.018	116.514	113.841	123.429	104.448	116.682	107.948	111.893	107.948	115.838	110.676	86.2289	102.072	119.441	116	113.695	99.345	102.218	120.145	123.132	83.5776	118.451	123.97	93.604	121.232	121.568
	37			77.3983		89.5729	87.8522	89.443		114.182	83.8914	88.5339	97.9815	98.2736	105.319	118.208	142.135	101.304	116.287	125.182	124.403	99.5074	110.043	147.952	114.761	113.148	122.688	104.02	115.545	106.482	110.973	106.482	115.058	109.637	85.1575	101.326	117.85	115.545	112.234	97.6568	101.374	119.29	122.325	82.847	117.396	122.693	93.0684	119.847	121.173
	38			76.0671		88.9885	87.008	88.5664		113.403	83.4368	87.0405	98.0734	98.2412	104.41	115.805	140.804	101.428	114.133	124.079	123.05	99.3071	109.75	147.097	113.224	112.726	122.114	103.3	114.398	104.853	109.837	104.853	113.987	109.507	83.794	99.4424	117.136	114.085	110.091	96.7153	100.709	118.44	121.974	82.5332	116.59	122.098	92.3162	118.868	120.87
	39			74.6711		87.9821	85.255	88.5664		113.208	83.4368	85.7419	98.3061	97.4944	102.819	114.442	140.641	101.336	113.078	123.294	122.937	98.7282	108.858	147.676	112.272	112.358	121.016	102.353	113.706	104.009	109.572	104.009	113.338	106.975	83.3719	98.2737	117.104	112.624	108.858	95.6764	99.924	117.423	121.649	82.0949	116.005	121.427	91.537	118.175	120.659
	40			75.3853		86.7483	86.2613	88.2418		112.688	82.8199	85.1576	98.0735	96.5529	101.942	112.851	140.349	100.93	111.725	122.163	122.991	98.4739	108.067	146.777	110.951	110.529	119.966	101.374	112.542	104.031	109.55	104.031	112.721	106.325	83.4693	96.553	116.519	112.007	108.013	94.0206	99.0366	116.644	120.946	80.9478	115.507	120.745	91.4288	117.602	119.701
	41			74.6711		85.2225	86.7809	87.7548		111.779	83.0147	84.4433	97.3538	95.0271	101.618	112.331	138.953	101.948	110.421	121.535	122.877	98.0572	107.797	145.923	109.518	110.508	119.387	100.73	111.704	102.673	109.344	102.673	129.993	104.962	83.3395	95.2219	115.773	111.033	106.91	92.9818	98.8959	116.444	120.767	80.515	115.172	120.112	91.2448	116.914	119.279
	42			72.6907		86.3588	86.9432	86.9756		111.747	82.6577	82.82	97.5053	93.9882	101.066	111	138.336	102.408	109.144	121.178	123.462	97.2131	107.608	146.312	109.193	108.771	118.657	100.671	111.168	101.001	108.744	101.001	111.52	104.345	82.755	95.4816	114.993	110.026	105.806	91.9753	98.7065	116.162	121.189	80.1848	114.847	119.463	91.9699	116.103	118.873
	43			72.009		85.7419	87.008	86.164		111.292	82.333	81.9434	96.9263	93.5661	100.124	110.189	137.947	101.693	108.63	120.129	123.418	96.553	108.192	146.274	108.598	109.263	117.661	99.9727	110.757	100.211	108.468	100.211	109.507	103.371	83.0797	94.6051	115.123	109.02	105.254	91.8129	98.7769	115.421	120.578	80.2714	115.123	119.095	91.6994	116.092	119.225
	44			72.1388		86.3263	86.3913	86.7483		110.838	82.9173	81.4565	96.6937	93.1765	99.8969	107.624	137.557	101.661	107.867	119.43	123.868	96.2175	108.814	145.511	107.229	109.209	117.52	99.6967	109.875	100.584	107.462	100.584	108.046	103.371	84.0861	93.4038	114.247	109.669	104.442	91.4884	98.4252	114.577	120.453	79.7303	114.945	118.408	91.4342	115.903	118.906
	45			71.5544		86.5211	85.8718	85.19		110.546	82.9823	79.9955	96.553	92.5272	99.0528	107.299	137.2	100.638	106.704	118.868	124.008	96.434	108.484	147.751	106.244	108.533	117.028	99.5723	109.583	99.7725	107.353	99.7725	107.786	102.462	83.307	92.2675	113.5	108.76	103.371	90.7416	98.1492	114.496	120.426	79.6925	115.021	118.987	90.2438	115.675	118.538
	46			70.2558		88.5339	84.703	84.8654		109.572	83.0148	79.2812	96.4285	91.391	98.6957	106.293	136.421	100.606	105.817	117.894	124.165	95.7846	108.235	146.734	105.362	107.045	116.222	99.0528	108.944	98.8148	106.958	98.8148	107.559	101.683	82.7551	91.8455	114.864	107.656	103.273	91.5208	97.8354	114.193	120.745	79.1243	114.306	117.953	89.5512	115.264	118.413
	Contraction number @ 200Hz	Fatgiue protocol normalised to T1
	1			1		1	1	1		1	1	1	1	1	1	1	1	1	1	1	1	1	1	1	1	1	1	1	1	1	1	1	1	1	1	1	1	1	1	1	1	1	1	1	1	1	1	1	1
	2			0.95944		0.954882	0.977738	0.946431		0.966439	0.967647	0.958695	0.93558	0.938611	0.947523	0.951995	0.940591	0.948129	0.962441	0.953432	0.94942	0.943707	0.96685	0.945996	0.953898	0.962139	0.96466	0.949476	0.954226	0.943215	0.965106	0.943215	0.975783	0.945226	0.944677	0.947331	0.949978	0.963569	0.951231	0.967504	0.941017	0.950072	0.951801	0.944149	0.958199	0.952661	0.925585	0.955666	0.956142
	3			0.920751		0.909487	0.948883	0.901656		0.936725	0.937415	0.914261	0.889476	0.89762	0.912972	0.91937	0.905232	0.904235	0.934051	0.915807	0.914442	0.906491	0.93722	0.911528	0.924234	0.934211	0.936964	0.920578	0.920972	0.896448	0.938126	0.896448	0.949922	0.916989	0.91379	0.911823	0.917328	0.933405	0.920003	0.938158	0.901578	0.917128	0.921195	0.903988	0.926103	0.924293	0.877726	0.921912	0.920968
	4			0.877423		0.866514	0.9123	0.857394		0.907225	0.906274	0.865681	0.848873	0.860806	0.87946	0.887397	0.874333	0.866791	0.9052	0.876648	0.878159	0.869106	0.909398	0.880891	0.89399	0.904903	0.90712	0.893033	0.889363	0.850518	0.909536	0.850518	0.923543	0.889036	0.885265	0.878687	0.884379	0.904077	0.89145	0.906739	0.866967	0.888101	0.892495	0.869212	0.898276	0.894484	0.841854	0.88959	0.887799
	5			0.836788		0.823403	0.872173	0.816723		0.877155	0.871647	0.816631	0.815198	0.831763	0.847852	0.859992	0.843752	0.831987	0.877146	0.840607	0.843646	0.833093	0.879889	0.853658	0.865345	0.874286	0.881574	0.868487	0.861752	0.809962	0.882835	0.809962	0.897942	0.863349	0.859466	0.847845	0.853901	0.877172	0.863998	0.878222	0.831905	0.860973	0.866159	0.834766	0.874322	0.863434	0.810735	0.856026	0.856384
	6			0.796453		0.782229	0.831053	0.781474		0.849152	0.838536	0.773605	0.785381	0.806605	0.820402	0.837994	0.819782	0.801806	0.851954	0.806802	0.816734	0.802185	0.852336	0.83156	0.838298	0.844574	0.856677	0.845843	0.836874	0.774384	0.856072	0.774384	0.872686	0.834451	0.832031	0.82151	0.827243	0.851688	0.836939	0.852193	0.800814	0.833048	0.838202	0.802245	0.851603	0.832657	0.783648	0.825161	0.825395
	7			0.749981		0.74417	0.79128	0.748791		0.82236	0.802773	0.735038	0.758193	0.776299	0.795289	0.816089	0.794617	0.775293	0.828384	0.777187	0.793157	0.77522	0.824648	0.811389	0.81379	0.816534	0.831391	0.825389	0.815003	0.741334	0.831895	0.741334	0.848123	0.806403	0.809593	0.794148	0.796615	0.827373	0.807127	0.825002	0.76744	0.809638	0.809137	0.767705	0.832403	0.805095	0.758921	0.798008	0.788579
	8			0.722517		0.706041	0.752144	0.716547		0.795924	0.766782	0.70007	0.731405	0.747062	0.769484	0.793997	0.772955	0.749094	0.806927	0.748467	0.768649	0.746213	0.80052	0.788461	0.790676	0.78816	0.807085	0.804602	0.789678	0.709136	0.808834	0.709136	0.826673	0.778638	0.779796	0.765836	0.768009	0.807737	0.774404	0.796734	0.735679	0.786891	0.780423	0.733086	0.811391	0.77212	0.73471	0.773567	0.757816
	9			0.686522		0.668189	0.716767	0.682031		0.769346	0.728141	0.666823	0.70306	0.719281	0.747142	0.769388	0.748109	0.724107	0.783525	0.719976	0.745731	0.713192	0.777135	0.762647	0.768111	0.76239	0.776592	0.781379	0.756967	0.675461	0.784426	0.675461	0.803321	0.749646	0.747638	0.736338	0.741426	0.786848	0.741367	0.762496	0.702014	0.76518	0.754331	0.693957	0.786439	0.739518	0.704106	0.747732	0.734809
	10			0.644241		0.626115	0.684154	0.639894		0.7412	0.681391	0.62677	0.671243	0.686061	0.725926	0.735365	0.716572	0.697351	0.763706	0.691601	0.720383	0.674004	0.754086	0.732518	0.745467	0.736412	0.742276	0.759633	0.710138	0.640736	0.758592	0.640736	0.777893	0.719898	0.711846	0.702965	0.716115	0.76646	0.707937	0.729669	0.66893	0.742846	0.727563	0.653373	0.755827	0.709908	0.666828	0.722429	0.711915
	11			0.582205		0.576015	0.651684	0.586179		0.712555	0.620776	0.580223	0.627654	0.65692	0.703325	0.698825	0.679302	0.669382	0.744436	0.661858	0.691623	0.628243	0.730768	0.700427	0.723247	0.704081	0.701656	0.73326	0.699714	0.599738	0.728205	0.599738	0.750216	0.683068	0.667878	0.665638	0.691628	0.742563	0.675136	0.695598	0.633374	0.718267	0.699659	0.616218	0.719805	0.681726	0.6288	0.694947	0.688307
	12			0.521365		0.521901	0.618646	0.521984		0.679421	0.553872	0.531878	0.579035	0.625449	0.67674	0.659023	0.645536	0.635463	0.725152	0.629471	0.659333	0.583866	0.704038	0.664343	0.697986	0.670511	0.662839	0.70179	0.668521	0.562958	0.696718	0.562958	0.722193	0.642459	0.624546	0.628628	0.662723	0.711982	0.639503	0.662604	0.598706	0.690621	0.665878	0.580378	0.684347	0.657392	0.590694	0.663866	0.66089
	13			0.455885		0.470555	0.581921	0.460941		0.643508	0.49462	0.488539	0.531988	0.591743	0.642622	0.62789	0.614956	0.599147	0.706082	0.596088	0.624846	0.547545	0.674866	0.631064	0.672914	0.629071	0.628927	0.665358	0.637648	0.531064	0.665851	0.531064	0.691403	0.605629	0.586482	0.597311	0.632095	0.674548	0.603083	0.632844	0.564008	0.65854	0.630543	0.551568	0.651713	0.633481	0.554682	0.631392	0.632482
	14			0.397815		0.427721	0.538816	0.417338		0.60617	0.447719	0.45185	0.495499	0.565323	0.608071	0.600019	0.593533	0.560247	0.687793	0.563228	0.589157	0.515237	0.642661	0.599723	0.647528	0.587617	0.602083	0.631909	0.610437	0.500875	0.636502	0.500875	0.656807	0.573897	0.557504	0.564966	0.597199	0.63628	0.567136	0.600597	0.529193	0.628862	0.594303	0.526845	0.620734	0.610352	0.526798	0.596092	0.602208
	15			0.357105		0.391945	0.495569	0.382163		0.568619	0.410971	0.419933	0.466426	0.536085	0.580793	0.576063	0.571793	0.525971	0.66834	0.532617	0.55767	0.487406	0.611304	0.571578	0.622816	0.55413	0.578239	0.59779	0.59066	0.477294	0.609289	0.477294	0.623681	0.546038	0.516352	0.537129	0.563127	0.600685	0.53402	0.571002	0.496924	0.600685	0.561333	0.503562	0.593864	0.584627	0.50254	0.561882	0.573174
	16			0.324403		0.360874	0.458064	0.352411		0.532991	0.376724	0.393413	0.440152	0.511705	0.55594	0.553691	0.553954	0.495177	0.647632	0.504727	0.525794	0.46356	0.579719	0.548915	0.599467	0.52205	0.55252	0.567339	0.573585	0.458934	0.58248	0.458934	0.590901	0.518935	0.484193	0.510162	0.527931	0.569936	0.504444	0.54149	0.466036	0.574167	0.533294	0.479575	0.566496	0.558866	0.480032	0.528571	0.546846
	17			0.298136		0.336655	0.425948	0.330207		0.499501	0.350205	0.371743	0.417479	0.490821	0.533772	0.534955	0.539779	0.469705	0.626909	0.479916	0.497835	0.439098	0.550615	0.526656	0.574034	0.496322	0.528907	0.541362	0.559003	0.442005	0.558443	0.442005	0.56037	0.499764	0.456486	0.485805	0.49663	0.538018	0.475497	0.512808	0.437286	0.547185	0.508297	0.45792	0.538327	0.530249	0.459416	0.500329	0.522825
	18			0.278455		0.31029	0.394612	0.302653		0.467721	0.324443	0.352343	0.396434	0.471394	0.514461	0.516499	0.528152	0.446745	0.605773	0.457788	0.473133	0.416833	0.520364	0.50615	0.550811	0.474732	0.508222	0.516268	0.543495	0.426995	0.534019	0.426995	0.532261	0.476816	0.429233	0.46208	0.468099	0.511029	0.451192	0.485368	0.414368	0.521611	0.486406	0.437033	0.509869	0.504215	0.440739	0.474558	0.500558
	19			0.261618		0.292159	0.368947	0.282574		0.438079	0.302546	0.335602	0.377089	0.453715	0.492466	0.500746	0.510791	0.425526	0.583826	0.436235	0.450836	0.395169	0.493297	0.48696	0.531944	0.455453	0.487898	0.492178	0.528419	0.413887	0.511438	0.413887	0.508044	0.461139	0.404615	0.439541	0.441366	0.48496	0.430189	0.4571	0.393078	0.496275	0.467989	0.413766	0.482593	0.480365	0.424358	0.451168	0.478466
	20			0.249644		0.274998	0.344204	0.26799		0.409862	0.283907	0.323085	0.359831	0.436911	0.472636	0.487509	0.49781	0.403607	0.561756	0.418221	0.431433	0.375883	0.46805	0.46882	0.511855	0.436927	0.473632	0.471116	0.514077	0.402332	0.486859	0.402332	0.484864	0.445179	0.381995	0.417951	0.417253	0.459893	0.413042	0.429495	0.374333	0.474246	0.450909	0.393818	0.457208	0.456355	0.406493	0.429907	0.458742
	21			0.237297		0.263234	0.320525	0.258097		0.383782	0.267161	0.310256	0.341815	0.421175	0.45168	0.47157	0.485227	0.38607	0.538599	0.401548	0.415405	0.358121	0.443572	0.447577	0.495808	0.41971	0.457981	0.449522	0.499049	0.390747	0.465331	0.390747	0.465058	0.430069	0.361555	0.397311	0.39666	0.436831	0.398096	0.405206	0.357987	0.452735	0.434681	0.377362	0.434291	0.43207	0.388846	0.410521	0.440071
	22			0.23146		0.253546	0.301099	0.247032		0.362833	0.25466	0.30079	0.327342	0.408451	0.434621	0.457215	0.463885	0.369445	0.516392	0.386358	0.401949	0.343212	0.424084	0.434052	0.478759	0.405948	0.444061	0.43047	0.485987	0.381948	0.443818	0.381948	0.446549	0.417792	0.342024	0.380625	0.376816	0.416778	0.38205	0.38158	0.342325	0.435738	0.41975	0.359622	0.413687	0.411437	0.373263	0.393898	0.423844
	23			0.224351		0.245312	0.284012	0.241023		0.343095	0.24087	0.291872	0.312784	0.392715	0.417735	0.445004	0.450983	0.354205	0.495393	0.372662	0.387575	0.332946	0.402519	0.419836	0.464013	0.389985	0.430228	0.412071	0.470654	0.371322	0.425186	0.371322	0.430116	0.405987	0.326671	0.364096	0.362363	0.398479	0.367498	0.364752	0.330982	0.417706	0.40617	0.342258	0.395078	0.392032	0.357274	0.379137	0.40813
	24			0.217466		0.240952	0.269053	0.234208		0.324711	0.232308	0.282719	0.300712	0.37999	0.399636	0.43242	0.44071	0.338223	0.475512	0.360563	0.374585	0.319856	0.384002	0.405112	0.447089	0.377671	0.416034	0.39492	0.455545	0.363603	0.40801	0.363603	0.408839	0.394371	0.307413	0.348201	0.346563	0.384107	0.357587	0.34411	0.321646	0.40209	0.392914	0.327227	0.377428	0.376165	0.344426	0.365668	0.39293
	25			0.21118		0.232579	0.255299	0.228125		0.311743	0.22564	0.27693	0.292139	0.368431	0.385175	0.424217	0.432109	0.325195	0.457375	0.34895	0.364813	0.308429	0.370462	0.387526	0.434976	0.362822	0.402923	0.380022	0.444226	0.354104	0.392817	0.354104	0.39379	0.382756	0.305505	0.335152	0.335705	0.370154	0.347597	0.326784	0.314695	0.386886	0.381455	0.31362	0.363402	0.362447	0.334125	0.352782	0.378269
	26			0.208261		0.223791	0.243814	0.224315		0.297349	0.219048	0.26989	0.285282	0.356484	0.37106	0.414523	0.422394	0.314207	0.4423	0.341834	0.353347	0.300583	0.354264	0.377233	0.424226	0.353211	0.392378	0.366828	0.431819	0.346005	0.380922	0.346005	0.377616	0.374729	0.275254	0.32329	0.324172	0.357537	0.338787	0.312526	0.306842	0.371815	0.370808	0.300625	0.3496	0.350478	0.323434	0.342279	0.364773
	27			0.202499		0.218739	0.232045	0.220138		0.288015	0.214729	0.261988	0.279224	0.348422	0.35807	0.404455	0.4122	0.304061	0.426949	0.332699	0.344648	0.29187	0.340791	0.367851	0.410154	0.342736	0.380059	0.354136	0.418661	0.339458	0.368485	0.339458	0.365335	0.36774	0.268078	0.311348	0.314587	0.347008	0.330921	0.302329	0.298946	0.360846	0.360944	0.291825	0.336467	0.338622	0.313509	0.333713	0.352368
	28			0.199282		0.216179	0.223325	0.217719		0.278965	0.211623	0.257451	0.274052	0.3356	0.347852	0.398956	0.398503	0.296527	0.41322	0.325123	0.335794	0.285758	0.329652	0.355389	0.399734	0.334434	0.371203	0.343301	0.40667	0.33515	0.358016	0.33515	0.35487	0.360185	0.256086	0.301146	0.307024	0.335645	0.323527	0.295366	0.294714	0.350728	0.351688	0.281601	0.325436	0.32828	0.306694	0.324134	0.340275
	29			0.19569		0.212581	0.219284	0.214715		0.274262	0.205789	0.251193	0.268637	0.332297	0.335469	0.389355	0.389583	0.288864	0.401191	0.318684	0.327055	0.279129	0.319429	0.349481	0.389047	0.327246	0.363601	0.33484	0.394903	0.330293	0.34832	0.330293	0.353658	0.35348	0.251817	0.291578	0.300958	0.32637	0.315897	0.288403	0.2899	0.340995	0.342351	0.27111	0.316112	0.318609	0.300677	0.31652	0.330451
	30			0.191648		0.209051	0.215668	0.210978		0.269702	0.205334	0.245717	0.26638	0.325595	0.327416	0.38255	0.382655	0.282485	0.389681	0.313497	0.321277	0.273227	0.308734	0.341368	0.381039	0.323318	0.355422	0.326805	0.384079	0.325757	0.341862	0.325757	0.339474	0.345736	0.249092	0.283669	0.294294	0.322192	0.307323	0.28119	0.286236	0.332205	0.335351	0.263469	0.309218	0.310912	0.294018	0.309779	0.320238
	31			0.18888		0.206629	0.211627	0.210098		0.265854	0.203288	0.240084	0.26418	0.317533	0.31815	0.376492	0.377797	0.27809	0.377835	0.310136	0.31537	0.270318	0.302989	0.340134	0.373251	0.31549	0.34883	0.321403	0.376597	0.319256	0.337603	0.319256	0.33636	0.340165	0.246911	0.274496	0.288678	0.317346	0.301266	0.274393	0.282048	0.323042	0.327825	0.256032	0.303991	0.305598	0.288767	0.30352	0.310753
	32			0.187458		0.20054	0.207586	0.208266		0.26165	0.20094	0.233905	0.261894	0.315007	0.310963	0.367729	0.374134	0.275807	0.366632	0.305767	0.310833	0.268024	0.297432	0.332979	0.363755	0.311492	0.342656	0.315346	0.365021	0.312893	0.331826	0.312893	0.327279	0.334593	0.242097	0.268327	0.286431	0.314088	0.294738	0.267927	0.278485	0.315593	0.322987	0.251366	0.301706	0.298347	0.284296	0.298109	0.303773
	33			0.18641		0.199433	0.202694	0.205408		0.259156	0.1995	0.229054	0.262322	0.308596	0.301178	0.360925	0.368798	0.272767	0.357893	0.304145	0.306684	0.265017	0.290783	0.324752	0.355105	0.305168	0.338993	0.309533	0.361136	0.309909	0.328604	0.309909	0.322782	0.329682	0.243278	0.262238	0.282088	0.31016	0.288681	0.263865	0.275314	0.308197	0.31588	0.249002	0.296965	0.293953	0.281889	0.293941	0.296668
	34			0.183492		0.198602	0.197377	0.206141		0.257161	0.199576	0.225377	0.260036	0.302282	0.297021	0.354586	0.363224	0.270384	0.348572	0.30118	0.304667	0.263143	0.28373	0.324244	0.349636	0.303538	0.334939	0.304678	0.356212	0.307945	0.325522	0.307945	0.319754	0.326471	0.241279	0.259391	0.278344	0.3064	0.285928	0.260051	0.274311	0.3025	0.312866	0.247295	0.294444	0.289061	0.278529	0.289899	0.290716
	35			0.180049		0.196249	0.194257	0.206361		0.254382	0.197757	0.22131	0.261179	0.299271	0.290267	0.348993	0.352791	0.2691	0.341302	0.298702	0.301203	0.259898	0.280938	0.322109	0.344997	0.295125	0.331622	0.299565	0.350281	0.305327	0.321372	0.305327	0.312576	0.326282	0.240916	0.252432	0.276172	0.301972	0.279242	0.257233	0.274849	0.298543	0.310015	0.24634	0.289768	0.28705	0.273934	0.286693	0.283498
	36			0.179376		0.19272	0.192627	0.20277		0.25253	0.195484	0.217946	0.258822	0.296746	0.285071	0.343866	0.351756	0.26793	0.335609	0.296798	0.297972	0.258486	0.276366	0.317794	0.337429	0.293063	0.329039	0.293752	0.344765	0.303713	0.320272	0.303713	0.308597	0.321938	0.241279	0.248636	0.275498	0.298546	0.275466	0.253668	0.274718	0.294839	0.307488	0.241846	0.287483	0.284443	0.270386	0.283881	0.281531
	37			0.178403		0.190921	0.191847	0.201891		0.250605	0.195787	0.21333	0.258708	0.294026	0.280914	0.339392	0.34865	0.267159	0.32892	0.295572	0.297183	0.257199	0.274276	0.31552	0.332352	0.29128	0.327063	0.292549	0.341407	0.299587	0.317639	0.299587	0.306522	0.318916	0.238281	0.246817	0.271829	0.297376	0.271926	0.249357	0.27245	0.292741	0.305475	0.239732	0.284923	0.281513	0.268838	0.280637	0.280616
	38			0.175335		0.189675	0.190003	0.199912		0.248895	0.194726	0.209732	0.258951	0.293929	0.27849	0.332494	0.345385	0.267488	0.322829	0.292966	0.293952	0.256682	0.273548	0.313697	0.327901	0.290194	0.325534	0.290525	0.338018	0.295005	0.314386	0.295005	0.303667	0.318538	0.234466	0.24223	0.270181	0.293616	0.266735	0.246953	0.270661	0.290656	0.304597	0.238824	0.282966	0.280147	0.266666	0.278344	0.279914
	39			0.172117		0.18753	0.186175	0.199912		0.248468	0.194726	0.206602	0.259565	0.291695	0.274247	0.328579	0.344987	0.267245	0.319844	0.291113	0.29368	0.255185	0.271322	0.314932	0.325143	0.289246	0.322606	0.287862	0.335971	0.29263	0.313628	0.29263	0.301937	0.311172	0.233285	0.239383	0.270106	0.289856	0.263746	0.244301	0.268552	0.288159	0.303786	0.237556	0.281547	0.278607	0.264415	0.276722	0.279425
	40			0.173763		0.184901	0.188373	0.199179		0.247328	0.193287	0.205195	0.258951	0.288878	0.271909	0.324012	0.34427	0.266175	0.316018	0.288443	0.29381	0.254528	0.269353	0.313016	0.321319	0.284538	0.319808	0.285108	0.332534	0.292691	0.313566	0.292691	0.300294	0.309283	0.233557	0.235192	0.268758	0.288268	0.2617	0.240073	0.266167	0.286247	0.30203	0.234237	0.280339	0.277043	0.264102	0.275379	0.277208
	41			0.172117		0.181648	0.189507	0.19808		0.245333	0.193741	0.203473	0.257051	0.284313	0.271042	0.32252	0.340846	0.268858	0.31233	0.286961	0.293538	0.253451	0.268679	0.311193	0.317167	0.284483	0.318264	0.283297	0.330056	0.28887	0.312977	0.28887	0.346307	0.305317	0.233194	0.231949	0.267036	0.285762	0.259026	0.23742	0.265789	0.285756	0.301583	0.232984	0.279525	0.275591	0.263571	0.27377	0.27623
	42			0.167552		0.18407	0.189862	0.196321		0.245261	0.192908	0.199562	0.25745	0.281204	0.26957	0.318699	0.339333	0.27007	0.308718	0.286118	0.294934	0.251269	0.268207	0.312024	0.316227	0.280011	0.316317	0.283129	0.328473	0.284166	0.311258	0.284166	0.297094	0.303523	0.231559	0.232582	0.265239	0.283172	0.256352	0.23485	0.26528	0.285066	0.302637	0.232029	0.278737	0.274101	0.265665	0.271869	0.27529
	43			0.165981		0.182755	0.190003	0.194489		0.244264	0.19215	0.19745	0.255922	0.279942	0.267059	0.316368	0.338377	0.268187	0.307264	0.283639	0.294831	0.249563	0.269663	0.311943	0.314503	0.281279	0.313663	0.281166	0.327258	0.281943	0.310468	0.281943	0.291732	0.30069	0.232467	0.230447	0.265538	0.280581	0.255015	0.234436	0.265469	0.283246	0.301111	0.232279	0.279407	0.273256	0.264884	0.271844	0.276105
	44			0.16628		0.184001	0.188657	0.195808		0.243266	0.193514	0.196276	0.255308	0.278776	0.266453	0.309005	0.337421	0.268101	0.305106	0.281991	0.295904	0.248696	0.271214	0.310316	0.310538	0.281139	0.313288	0.28039	0.324652	0.282994	0.307588	0.282994	0.287839	0.30069	0.235283	0.227521	0.263517	0.282253	0.253048	0.233607	0.264524	0.281175	0.3008	0.230714	0.278973	0.27168	0.264118	0.2714	0.275365
	45			0.164933		0.184416	0.187522	0.192291		0.242625	0.193666	0.192756	0.254936	0.276833	0.264201	0.308072	0.336545	0.265404	0.301815	0.280662	0.29624	0.249255	0.270392	0.315093	0.307686	0.279398	0.311975	0.28004	0.323789	0.28071	0.307278	0.28071	0.287148	0.298045	0.233103	0.224753	0.261794	0.279913	0.250452	0.2317	0.263782	0.280976	0.300732	0.230604	0.279157	0.273008	0.260679	0.270868	0.274513
	46			0.16194		0.188706	0.18497	0.191558		0.240487	0.193741	0.191035	0.254607	0.273434	0.263249	0.305183	0.334634	0.265319	0.299305	0.278362	0.296614	0.247577	0.269771	0.312924	0.305132	0.275568	0.309826	0.278579	0.321902	0.278016	0.306147	0.278016	0.286542	0.295779	0.231559	0.223725	0.264939	0.277072	0.250216	0.23369	0.262939	0.280232	0.301529	0.22896	0.277424	0.270637	0.258679	0.269905	0.274225
	Stimulation frequency (Hz)	Force frequency protocol
SOL	1		31.849	36.459	42.66	33.082	48.731	47.692	37.823	43.05	38.666	40.323	26.297	27.011	36.167	40.582	45.289	50.582	39.089	28.505	41.231	34.738	51.264		37.693				32.79	36.816	22.369	51.946	35.355	44.218	32.368	33.765	47.238	38.472	32.628	40.842	42.173	36.816	43.114	39.965	39.803	38.796
	20		54.51	84.996	85.515	75.028	102.494	99.151	80.515	96.326	87.528	86.358	55.257	65.841	84.313	100.449	108.825	132.2	87.787	68.016	89.898	94.67	123.37		81.002				88.469	99.248	44.867	125.09	79.184	124.018	77.463	96.78	109.182	93.209	79.898	95.027	106.909	57.627	112.396	106	109.962	93.274
	50		177.69	201.87	229.34	191.94	246.84	244.63	182.42	227	210.99	201.39	149.99	158.66	184.28	198.89	208.11	199.27	161.78	135.93	183.63	150.64	217.1		160.997				141.16	198.24	119.21	221.19	168.075	225.86	215.77	192.91	218.62	193.11	168.3	192.33	190.02	174.7	207.1	189.7	186.97	208.04
	100		239.5	235.08	276.28	230.31	300.44	290.89	213.72	264.56	248.04	233.79	181.16	189.15	223.07	229.6	238.75	220.41	188.3	155.77	215.57	171.74	246.74		201.125				157.82	236.74	150.22	255.64	195.865	254.01	269.08	231.51	250.21	224.83	217	223.79	224.86	212.94	241.32	216.77	215.18	244.76
	120		255.41	238.46	280.11	238.1	308.16	293.26	215.35	276.38	255.67	238.23	201.42	192.26	231.38	236.87	244.43	222.98	195.87	169.44	219.14	175.96	254.27		209.598				165.32	244.11	153.89	263.36	202.066	258.14	278.52	241.97	254.24	233.36	233.62	229.47	228.92	216.06	249.34	221.25	220.28	248.43
	150		261.19	237.52	276.54	237.88	311.09	289.63	223.17	283.56	262.29	235.38	222.33	194.6	236.68	241.16	248.79	221.84	200.38	175.61	223.14	179.21	259.24		213.56				170.35	247.78	160.06	267.81	206.709	261.38	284.3	245.9	261.58	234.34	243.2	234.53	230.96	223.33	251.55	225.99	224.34	247.29
	Peak (mN)		261.19	238.46	280.11	238.1	311.09	293.26	223.17	283.56	262.29	238.23	222.33	194.6	236.68	241.16	248.79	222.98	200.38	175.61	223.14	179.21	259.24		213.56				170.35	247.78	160.06	267.81	206.709	261.38	284.3	245.9	261.58	234.34	243.2	234.53	230.96	223.33	251.55	225.99	224.34	248.43
	Length (mm)		12.03	13.04	13.52	13.82	12.91	13.89	12.34	12.54	13.63	14.08	12.44	11.7	12.41	12.19	12.27	12.45	12.36	10.72	11.93	11.29	12.5						11.91	13.2	10.94	12.25	12.2	12.54	12.53	12.48	13.37	12.48	10.57	12.94	13.16	11.32	12.61	12.82	11.74	12.98
	Mass (mg)		9.3	8.9	10.5	9.9	11.5	12.2	7.9	9.7	10.4	9.8	8	8.4	9.5	7.8	8.9	8.1	7.5	6.5	8.6	5.1	9.1						6.1	9.7	7.6	8.5	7.4	7.9	10.4	7.8	9.1	7.8	6.7	8.5	7	7.2	9.3	7.1	7.5	9.6
	Specific force (kN/m2)		254.275	262.946	271.444	250.148	262.832	251.281	262.354	275.889	258.707	257.595	260.191	203.992	232.688	283.647	258.138	257.937	248.528	217.969	232.961	298.573	268						250.316	253.766	173.401	290.475	256.479	312.253	257.786	296.103	289.24	282.183	288.754	268.706	326.783	264.256	256.697	307.102	264.288	252.797
	Peak/body mass		8.79428	8.38172	9.56007	7.08631	10.267	8.9682	8.17473	10.0732	9.2682	9.23372	8.68477	6.97491	7.13967	7.98543	7.75047	9.44831	6.70167	5.70162	6.90836	6.64972	8.97024		7.57305				7.53761	7.57737	5.10558	10.106	7.98104	11.2422	10.9346	9.05709	9.34214	9.5649	9.53725	8.20035	9.29416	7.86373	8.67414	8.37	8.8497	9.41023
	Time-to-peak tension (ms)			30.1152		25.4627	23.7705	25.6102	26.3004	27.0047	26.5322	25.145	24	27.5059	32.2283	32.2401	31	30.8434	30.1868	28.6677	26.5568	33.6443	29.3859		28.4176				32.5458	31.4853	26.4043	31.5599	26.667	33.0603	28.2014	32.9501	27.2503	28.0793	31.4647	30.5031	30.1468	24.2859	30.0055	32.4593	33.3286	24.6673
	Half relaxation time (ms)			24.7711		28.5372	27.9988	24.0099	27.021	27.6464	28.8156	28.5964	24.2778	29.9941	25.0217	24.3889	26.3621	30.7945	28.9975	29.3948	25.5202	28.1057	28.0447		26.4771				26.1923	25.3647	24.3457	35.2943	30.3145	33.5713	27.2532	26.7051	29.3955	30.7629	31.8965	27.5879	30.0282	24.0095	30.1731	31.8026	32.0285	30.9208
	Peak/body mass		8.79428	8.38172	9.56007	7.08631	10.267	8.9682	8.17473	10.0732	9.2682	9.23372	8.68477	6.97491	7.13967	7.98543	7.75047	9.44831	6.70167	5.70162	6.90836	6.64972	8.97024		7.57305				7.53761	7.57737	5.10558	10.106	7.98104	11.2422	10.9346	9.05709	9.34214	9.5649	9.53725	8.20035	9.29416	7.86373	8.67414	8.37	8.8497	9.41023
	Contraction number @ 200Hz	Fatgiue protocol
	1			238.201		236.675	293.977	294.886	226.708	279.302	261.803	223.397	228.629	192.651	207.813	240.376	248.882	235.587	203.333	181.175	226.876	179.676	262.004		208.895				175.169	249.548	163.719	266.295	208.105	259.109	278.231	241.155		234.435	241.382	225.994	231.713	224.684	252.188	227.07	224.517	254.531
	2			235.766		234.792	313.619	295.535	225.442	274.855	260.44	242.584	225.815	191.125	205.151	236.22	245.149	233.764	201.325	179.027	223.759	176.31	257.686		206.076				172.528	244.586	160.034	260.012	208.43	254.499	272.062	237.876		232.454	237.779	222.552	227.574	218.656	248.33	223.066	213.408	249.331
	3			237.552		235.344	313.943	298.295	227.552	275.894	262.193	250.668	226.091	191.32	206.677	237.876	247.096	235.225	202.597	179.584	224.322	176.684	258.692		207.05				174.13	243.655	156.625	258.113	212.52	253.914	271.835	238.428		233.98	237.292	215.67	228.223	216.2	248.714	223.175	220.659	248.617
	4			238.266		237.032	311.93	299.918	229.11	277.322	263.362	251.382	226.334	190.931	208.267	237.746	247.973	235.533	203.625	179.725	225.994	178.323	258.622		207.12				176.029	243.796	158.671	258.081	214.209	253.232	271.965	238.818		235.149	238.136	224.273	228.986	213.083	250.781	223.57	222.314	247.535
	5			236.675		236.188	308.879	298.392	228.786	275.504	262.81	249.304	224.933	189.697	208.17	235.019	246.22	233.915	202.77	178.783	225.231	178.009	256.614		205.237				176.045	241.945	159.104	257.177	214.89	250.927	270.407	236.837		234.37	237.357	232.909	227.092	210.291	249.661	222.709	221.427	245.219
	6			234.759		235.279	304.983	296.477	227.422	273.134	261.187	246.609	223.045	188.561	207.034	233.039	244.661	232.433	201.774	177.652	223.651	177.414	254.607		203.527				175.385	240.062	158.557	255.191	214.046	248.59	267.517	234.695		232.649	236.188	234.24	225.263	208.657	248.195	221.329	220.025	242.589
	7			233.363		233.558	302.191	294.172	226.156	271.154	259.271	244.239	221.687	187.327	205.897	230.929	243.038	230.891	200.633	176.419	222.444	176.5	253.043		201.671				175.082	237.725	157.589	253.335	213.17	246.544	264.303	232.909		231.221	234.435	233.136	223.629	206.72	246.631	220.209	218.343	240.225
	8			231.383		232.357	299.204	291.607	225.247	268.589	257.226	241.869	220.042	186.386	204.761	229.046	241.415	229.944	199.707	175.369	220.929	175.715	251.544		200.373				174.281	236.08	156.339	251.101	212.715	245.278	262.225	231.123		229.37	233.591	232.389	222.017	204.626	245.24	219.165	217.033	237.394
	9			230.247		230.604	296.185	289.399	224.013	266.771	255.083	238.883	218.976	185.314	204.014	227.714	240.311	228.429	198.668	174.2	219.625	175.185	249.769		199.323				173.713	234.218	155.17	249.704	211.969	243.882	259.433	229.37		228.071	232.26	231.286	220.491	202.624	243.888	218.24	215.594	235.003
	10			228.948		229.175	293.75	287.451	222.715	264.79	253.752	236.415	217.655	183.983	203.527	226.286	239.045	227.612	197.97	173.529	218.738	174.281	248.855		198.041				173.48	232.471	154.721	247.989	210.832	242.519	258.427	228.364		226.708	230.863	230.214	219.56	200.946	242.573	217.044	214.604	233.32
	11			227.649		227.455	291.477	285.406	221.838	263.167	252.421	234.889	216.546	183.204	202.943	224.89	237.746	226.946	197.191	172.312	218.034	173.416	247.513		196.883				172.88	231.783	154.023	246.512	209.761	241.545	257.193	226.74		226.286	229.857	228.688	218.77	199.588	241.501	216.173	213.402	231.875
	12			226.448		226.156	289.464	283.62	220.994	261.673	251.155	233.104	215.583	182.457	202.326	223.494	236.902	225.81	196.839	171.825	217.147	173.031	246.442		195.925				172.577	230.257	153.514	245.717	209.144	240.344	256.089	225.734		224.565	228.948	227.877	217.823	198.208	240.219	215.54	212.537	230.398
	13			225.279		225.279	287.678	281.867	220.15	260.18	251.025	231.675	214.89	181.613	202.066	222.13	236.188	225.377	196.288	171.267	216.795	172.766	245.56		195.6				172.16	229.229	153.011	244.553	208.43	238.947	255.018	224.403		223.624	227.974	226.708	217.039	196.85	239.121	214.495	211.406	228.769
	14			224.825		223.916	285.796	280.276	219.695	259.206	249.661	230.117	214.468	180.639	201.45	221.254	235.571	224.836	195.774	170.759	216.086	172.469	244.656		194.762				172.225	228.488	152.908	244.321	207.78	238.233	253.979	223.397		222.942	226.675	225.474	216.265	195.936	238.401	214.095	210.437	226.93
	15			223.494		222.78	284.205	278.75	218.819	257.68	249.044	228.851	213.776	180.055	200.93	220.994	234.76	224.289	195.552	170.293	216.092	171.83	243.541		194.058				171.754	227.168	152.47	243.422	207.066	237.714	252.161	222.715		221.676	226.611	224.728	215.55	195.011	237.979	213.446	209.696	225.355
	16			222.812		221.578	282.419	277.582	218.332	256.739	248.233	227.909	213.186	179.373	200.184	219.988	234.11	223.57	194.881	169.958	215.529	171.148	242.676		193.393				171.895	226.308	151.777	242.746	206.514	236.805	251.09	222.065		221.221	225.799	223.819	215.291	193.279	237.232	213.267	208.403	224.176
	17			222.033		220.312	281.315	276.543	217.358	255.927	247.324	226.026	212.418	178.886	200.086	219.468	233.363	223.126	194.713	169.482	215.129	170.553	241.523		192.835				171.711	225.29	151.22	242.183	205.735	236.415	249.791	221.254		221.221	224.89	223.559	214.636	191.326	235.907	212.769	206.19	223.018
	18			221.124		219.273	279.659	275.342	217.066	254.856	246.544	225.442	211.898	177.977	199.599	218.494	232.811	222.606	194.399	168.957	215.123	170.066	240.56		192.446				171.376	224.479	151.003	241.144	205.086	235.571	249.272	220.507		220.377	224.013	222.682	213.998	188.485	235.56	211.866	203.073	221.113
	19			220.377		218.234	278.588	274.303	216.546	254.271	245.7	224.273	211.471	177.62	199.664	218.105	231.935	221.963	194.15	168.805	214.663	169.693	240.268		192.473				171.273	223.261	150.392	240.565	204.242	234.889	247.616	219.955		220.182	223.169	221.806	213.473	181.721	235.349	211.617	198.76	218.83
	20			219.306		217.52	277.549	273.329	216.221	252.973	244.499	223.072	211.011	177.263	199.242	216.968	231.383	221.584	193.701	168.654	214.09	169.173	240.538		192.1				171.197	222.374	150.235	240.051	203.073	234.37	246.382	218.949		219.501	222.682	220.799	213.056	176.673	234.608	211.087	194.459	216.579
	21			218.819		216.838	275.926	271.9	215.799	252.226	242.681	221.838	210.215	176.386	199.339	216.676	230.377	220.421	193.474	168.459	213.949	169.043	240.587		191.91				171.305	221.129	149.986	238.434	201.222	233.461	244.986	218.267		218.981	222.26	219.988	212.634	176.143	234.013	211.06	189.995	213.516
	22			218.267		215.67	274.238	270.504	215.507	250.603	240.798	219.695	209.788	175.769	198.69	215.994	229.435	219.057	192.976	168.286	213.559	168.74	240.078		191.142				171.3	219.219	149.71	237.6	195.346	232.389	243.72	216.968		218.169	221.611	218.591	211.914	175.455	233.585	210.648	186.294	210.605
	23			217.747		214.598	272.777	269.4	214.663	249.466	238.85	217.163	209.501	175.185	198.398	215.572	228.169	217.147	192.884	168.021	213.316	168.264	239.083		191.077				171.538	217.748	149.218	236.437	193.853	231.383	241.707	215.442		217.293	221.189	216.968	211.503	174.876	232.963	210.259	182.809	207.667
	24			216.514		213.819	270.959	267.42	214.566	247.454	236.318	213.657	209.074	173.594	198.333	214.988	226.448	214.831	192.549	167.669	213.132	167.772	237.827		190.622				171.468	215.415	148.98	235.414	196.839	230.604	239.694	214.046		216.027	219.793	215.637	211.195	174.222	231.913	209.95	179.952	204.161
	25			216.059		213.072	269.076	265.569	214.176	245.213	233.785	210.475	208.608	172.198	198.106	214.306	224.143	212.358	191.959	167.247	212.818	167.106	235.858		190.2				171.056	212.959	148.758	233.964	196.028	229.987	237	212.228		214.761	219.176	213.397	210.789	173.865	230.734	209.101	177.863	200.741
	26			215.54		211.969	266.478	262.972	213.722	242.259	230.929	206.936	208.002	170.315	197.943	213.202	221.383	210.205	191.515	166.874	212.688	166.381	234.197		189.524				171.04	210.778	148.59	232.579	194.567	229.143	235.539	209.923		213.884	218.656	210.832	210.243	173.183	229.895	208.484	175.84	197.7
	27			214.566		210.54	264.855	260.342	213.332	239.077	227.422	203.592	207.369	168.367	197.749	212.228	219.468	207.715	191.277	166.738	212.315	165.537	231.967		188.658				170.862	208.522	147.935	230.837	192.781	228.364	233.006	207.715		211.806	218.364	208.495	209.815	173.356	228.353	207.137	174.216	194.475
	28			214.144		208.884	262.485	257.031	212.683	236.285	224.111	199.437	206.688	166.257	197.554	211.189	216.189	205.151	191.001	166.533	211.617	164.758	229.852		188.095				170.624	205.681	147.551	229.538	191.385	226.675	230.344	204.923		209.696	217.553	205.345	209.133	173.204	227.363	205.941	172.972	191.099
	29			213.17		207.65	260.31	254.304	212.488	232.649	220.02	195.801	206.476	164.212	197.229	209.988	213.332	203.111	190.417	166.024	211.59	164.174	228.007		187.1				170.531	203.095	147.551	227.395	189.178	225.637	227.519	202.196		207.813	217.131	202.521	208.408	172.036	225.317	205.129	172.371	187.847
	30			212.293		206.222	257.453	251.09	211.579	229.11	216.351	191.905	205.86	161.127	196.839	208.625	210.572	201.033	190.033	165.981	211.325	163.346	224.944		185.704				170.591	200.535	146.388	225.972	187.782	224.955	225.279	199.859		205.995	216.481	199.242	207.445	171.57	223.667	203.95	171.83	185.179
	31			211.124		204.469	254.661	247.713	210.93	225.507	212.585	188.788	204.62	157.686	196.677	206.904	207.845	198.879	189.659	165.792	211.076	162.377	222.498		184.486				170.304	198.236	145.885	224.008	185.606	223.689	222.812	197.067		203.722	216.092	196.385	206.714	170.088	221.952	202.586	171.468	182.311
	32			209.923		202.943	251.642	244.921	210.572	221.383	209.112	185.054	204.042	154.504	196.385	205.053	205.605	197.602	189.026	165.526	210.762	161.825	219.879		183.285				170.012	195.519	145.268	221.844	183.496	222.617	219.63	194.664		201.352	215.085	193.496	206.114	170.845	220.112	201.028	170.748	180.179
	33			208.787		200.865	248.947	241.967	209.728	218.072	206.32	182.197	202.927	151.29	196.125	202.943	203.235	196.206	188.366	165.391	210.41	161.03	217.125		181.748				170.115	192.587	144.505	220.042	182.068	220.897	216.449	192.489		198.82	214.468	190.346	205.27	169.736	217.958	199.659	170.299	177.82
	34			207.001		199.242	245.83	239.207	208.819	214.761	203.17	179.308	202.061	148.595	195.671	200.833	200.865	194.648	187.803	165.029	210.286	160.581	214.382		180.45				170.109	190.162	143.509	217.672	179.827	219.403	213.105	190.152		196.677	214.176	187.879	204.285	168.859	216.314	198.095	169.411	175.58
	35			205.508		197.164	242.454	235.928	208.073	211.709	200.216	176.548	200.968	146.29	195.411	198.171	198.82	193.717	187.289	164.742	210.085	160.126	211.72		179.167				169.612	187.836	142.773	215.437	177.977	218.429	210.021	188.463		193.171	213.3	185.314	202.981	168.259	214.23	196.601	169.763	173.383
	36			203.82		195.346	239.142	233.948	207.066	208.56	197.294	173.789	199.567	143.855	194.892	195.703	196.937	192.197	186.759	164.114	209.452	159.601	209.663		177.636				169.168	185.725	141.945	213.375	176.386	216.968	205.962	186.515		190.574	212.65	182.749	202.294	167.918	212.304	194.924	169.779	170.937
	37			202.099		192.976	235.668	231.448	205.962	205.475	195.086	171.776	198.371	141.453	194.697	193.009	194.859	190.915	186.277	163.773	209.09	158.828	207.358		175.547				169.244	183.415	141.036	211.211	174.471	214.955	202.294	184.567		187.976	211.969	180.996	201.46	167.004	210.508	193.479	169.438	169.136
	38			200.248		191.158	232.844	229.046	205.086	202.813	192.651	169.471	196.823	139.473	194.47	190.151	193.366	190.195	185.514	162.983	208.792	158.081	205.259		174.357				168.87	181.148	139.976	209.896	172.685	213.235	199.696	183.658		185.184	211.547	178.367	200.129	165.645	209.306	191.851	169.276	167.653
	39			198.56		189.113	229.468	226.805	203.592	200.281	190.541	167.62	195.292	137.168	193.398	187.911	191.548	189.124	184.714	162.393	208.462	157.48	203.16		172.355				168.356	179.027	139.294	207.402	170.899	211.676	196.515	181.71		182.879	210.702	176.224	199.058	165.245	207.375	190.216	169.179	165.77
	40			196.612		187.522	226.254	224.857	202.229	198.203	188.431	165.607	193.853	134.927	193.398	184.99	189.859	187.966	184.016	161.934	207.981	156.977	201.514		170.975				168.048	177.479	138.391	205.686	169.244	209.631	193.333	181.029		180.022	210.15	174.308	197.857	163.909	206.368	188.62	169.465	164.358
	41			194.599		185.476	223.299	222.423	200.541	195.671	186.645	163.757	191.878	132.85	192.879	182.392	188.204	186.797	183.317	161.674	207.683	156.311	199.853		169.417				167.485	175.472	137.46	203.49	167.523	207.683	189.73	179.73		177.165	209.534	172.685	196.477	161.414	205.091	187.587	169.487	162.756
	42			192.944		183.756	219.76	220.117	199.015	193.333	184.925	162.491	190.027	130.739	192.067	179.762	186.483	185.909	183.047	161.333	206.828	155.581	198.154		168.151				167.063	173.978	136.502	201.428	165.413	206.092	186.71	178.626		174.86	208.625	171.354	195.167	161.679	203.852	186.126	169.639	161.257
	43			190.444		181.743	216.708	218.494	197.392	190.996	183.042	160.738	188.55	128.337	191.32	177.458	185.022	185.201	182.387	160.775	206.595	154.888	196.536		166.181				166.414	172.355	135.782	200.156	163.725	204.339	183.042	177.815		172.75	207.878	169.503	193.918	161.3	202.332	185.266	169.563	160.251
	44			188.398		180.055	213.429	216.384	196.158	188.821	181.061	159.926	186.699	125.74	190.833	174.666	183.691	184.118	181.564	160.316	206.509	154.31	195.027		164.682				165.927	170.407	134.511	198.879	162.426	202.813	180.185	176.483		170.153	206.417	167.88	192.5	160.207	201.093	183.864	169.168	159.125
	45			186.191		178.172	209.988	214.079	193.658	187.035	179.373	158.465	184.605	124.214	189.762	171.744	182.262	183.101	180.785	159.596	205.827	153.276	193.782		163.248				165.505	168.394	133.802	197.034	161.192	201.255	177.328	175.672		167.945	205.93	166.03	190.676	159.542	200.611	183.134	169.238	158.254
	46			184.145		177.003	207.099	211.904	191.678	185.347	178.01	157.134	183.036	122.558	189.178	169.276	180.509	182.143	179.8	158.99	205.221	152.832	192.294		162.025				164.46	166.598	133.055	195.395	159.731	199.047	174.049	174.633		166.257	204.923	164.309	189.086	158.492	199.507	182.344	169.325	157.188
	Contraction number @ 200Hz	Fatgiue protocol normalised to T1
	1			1		1	1	1	1	1	1	1	1	1	1	1	1	1	1	1	1	1	1		1				1	1	1	1	1	1	1	1		1	1	1	1	1	1	1	1	1
	2			0.989778		0.992044	1.06681	1.0022	0.994415	0.984075	0.994792	1.08589	0.987693	0.992079	0.987189	0.982712	0.984999	0.99226	0.990128	0.988143	0.986263	0.981269	0.983519		0.986505				0.984925	0.980116	0.977493	0.976409	1.00156	0.982207	0.97783	0.986403		0.991552	0.985071	0.984773	0.982136	0.973173	0.984702	0.982367	0.950522	0.979571
	3			0.997274		0.994376	1.06792	1.01156	1.00372	0.987795	1.00149	1.12207	0.9889	0.993091	0.994532	0.9896	0.992826	0.998461	0.99638	0.99122	0.988743	0.983347	0.98736		0.991167				0.994069	0.976387	0.956672	0.969277	1.02122	0.979952	0.977013	0.988692		0.998061	0.983053	0.954317	0.984938	0.962239	0.986225	0.982843	0.982816	0.976764
	4			1.00027		1.00151	1.06107	1.01706	1.0106	0.992909	1.00595	1.12527	0.989965	0.991069	1.00219	0.98906	0.996347	0.99977	1.00144	0.991996	0.996112	0.992471	0.987092		0.991504				1.00491	0.976951	0.969164	0.969155	1.02933	0.977321	0.97748	0.990307		1.00305	0.98655	0.992386	0.988231	0.948368	0.994422	0.984583	0.990191	0.972513
	5			0.993594		0.997942	1.05069	1.01189	1.00916	0.9864	1.00384	1.11597	0.983835	0.984665	1.00172	0.977714	0.989303	0.992903	0.997232	0.986799	0.992749	0.990725	0.97943		0.98249				1.005	0.969535	0.971808	0.965762	1.03261	0.968425	0.971878	0.982095		0.999723	0.983322	1.0306	0.980057	0.935941	0.98998	0.980794	0.986239	0.963414
	6			0.985553		0.994101	1.03744	1.00539	1.00315	0.977915	0.997644	1.10391	0.975576	0.978767	0.996251	0.969476	0.983042	0.98661	0.992336	0.980557	0.985786	0.987412	0.971768		0.974304				1.00124	0.96199	0.96847	0.958304	1.02855	0.959403	0.961494	0.973209		0.992383	0.978481	1.03649	0.972165	0.928668	0.984165	0.974717	0.979997	0.953082
	7			0.979692		0.986831	1.02794	0.997578	0.997566	0.970824	0.990327	1.0933	0.969635	0.972363	0.990783	0.960697	0.97652	0.980064	0.986721	0.973748	0.980467	0.982323	0.9658		0.965419				0.999506	0.952622	0.962554	0.951335	1.02434	0.95151	0.949942	0.965805		0.98629	0.971217	1.0316	0.965112	0.920046	0.977964	0.969785	0.972501	0.943793
	8			0.971378		0.981756	1.01778	0.98888	0.993555	0.961641	0.982515	1.08269	0.96244	0.967476	0.985315	0.952863	0.969997	0.976045	0.98217	0.967954	0.973789	0.977956	0.960079		0.959203				0.994933	0.946031	0.95492	0.942943	1.02215	0.946623	0.942474	0.958401		0.978396	0.967721	1.0283	0.958153	0.910727	0.972451	0.965185	0.966669	0.932674
	9			0.966608		0.974349	1.00751	0.981394	0.988114	0.955132	0.97433	1.06932	0.957778	0.961914	0.981722	0.947326	0.965562	0.969613	0.977061	0.961503	0.968041	0.975005	0.953306		0.954178				0.991691	0.938572	0.947781	0.937701	1.01856	0.941235	0.932439	0.951131		0.972857	0.962206	1.02342	0.951568	0.901816	0.967086	0.961111	0.960258	0.923279
	10			0.961156		0.968313	0.999227	0.974788	0.982386	0.948041	0.969246	1.05828	0.952003	0.955005	0.979378	0.941383	0.960475	0.966145	0.973628	0.9578	0.96413	0.969976	0.949815		0.948039				0.990362	0.931568	0.945037	0.931259	1.0131	0.935972	0.928821	0.946957		0.96704	0.956422	1.01868	0.947552	0.89435	0.961873	0.955845	0.955848	0.916667
	11			0.955704		0.961042	0.991496	0.967852	0.978519	0.942229	0.964162	1.05145	0.947152	0.950961	0.976566	0.935575	0.955257	0.963321	0.969796	0.95108	0.961029	0.965157	0.944694		0.942496				0.986933	0.928814	0.940774	0.925712	1.00796	0.932214	0.924387	0.940226		0.96524	0.952253	1.01192	0.944142	0.888305	0.957624	0.952008	0.950498	0.910991
	12			0.950661		0.955555	0.984649	0.961797	0.974796	0.936882	0.959325	1.04345	0.942939	0.947085	0.973598	0.929768	0.951865	0.958497	0.968066	0.948392	0.957118	0.96302	0.940604		0.937911				0.985203	0.9227	0.937667	0.922725	1.00499	0.927578	0.92042	0.936053		0.9579	0.948487	1.00833	0.940056	0.882165	0.952539	0.94922	0.946642	0.905187
	13			0.945754		0.951852	0.978575	0.955851	0.971072	0.931535	0.958829	1.03706	0.93991	0.942703	0.972348	0.924095	0.948996	0.956659	0.965352	0.945316	0.955568	0.961544	0.937238		0.936357				0.982825	0.91858	0.934593	0.918357	1.00156	0.92219	0.916569	0.930533		0.953884	0.944452	1.00316	0.93667	0.87612	0.948184	0.944621	0.941604	0.898788
	14			0.943847		0.946091	0.97217	0.950457	0.969067	0.928048	0.953621	1.03008	0.938064	0.937648	0.96938	0.920448	0.946517	0.954363	0.962824	0.942508	0.952443	0.959887	0.933789		0.932342				0.983196	0.915609	0.933966	0.917483	0.99844	0.919433	0.912835	0.92636		0.950976	0.939072	0.997702	0.93333	0.87205	0.94533	0.942857	0.937291	0.891561
	15			0.938258		0.94129	0.966759	0.945282	0.965201	0.922585	0.951265	1.02441	0.935034	0.934614	0.96688	0.919368	0.943256	0.952043	0.961733	0.93994	0.952467	0.956334	0.929535		0.928975				0.980508	0.910319	0.931288	0.91411	0.995008	0.917429	0.906301	0.923533		0.945575	0.938803	0.994398	0.930247	0.867932	0.943656	0.939998	0.933989	0.885374
	16			0.935396		0.936214	0.960684	0.941319	0.963052	0.919214	0.948165	1.0202	0.932455	0.931076	0.963287	0.915181	0.940647	0.948988	0.958433	0.938088	0.949987	0.95254	0.92623		0.925789				0.981311	0.906871	0.927059	0.91157	0.992356	0.91392	0.90245	0.92084		0.943636	0.935441	0.990375	0.929127	0.860226	0.940695	0.939212	0.928229	0.88074
	17			0.932125		0.930864	0.95693	0.937796	0.958757	0.916308	0.944692	1.01177	0.929094	0.928547	0.962818	0.91302	0.937647	0.947105	0.957608	0.93546	0.948222	0.949227	0.921832		0.923121				0.980261	0.902795	0.923654	0.909456	0.988612	0.912417	0.897783	0.917474		0.943637	0.931674	0.989226	0.926301	0.851532	0.935439	0.937019	0.918372	0.876191
	18			0.928309		0.926475	0.951298	0.933723	0.957468	0.912472	0.941716	1.00916	0.926822	0.923829	0.960475	0.908968	0.935429	0.9449	0.956065	0.932562	0.948198	0.946516	0.918155		0.921256				0.978346	0.899542	0.922332	0.905555	0.985491	0.909159	0.895916	0.914378		0.940036	0.928043	0.985347	0.923546	0.838889	0.934066	0.93304	0.90449	0.868708
	19			0.925174		0.922085	0.947653	0.930199	0.955177	0.91038	0.938492	1.00392	0.924952	0.921975	0.960787	0.907347	0.931907	0.942167	0.954841	0.931727	0.946171	0.944438	0.91704		0.921385				0.977759	0.894664	0.918597	0.903381	0.981435	0.906528	0.889965	0.912089		0.939205	0.924546	0.981469	0.92128	0.808785	0.933229	0.931944	0.885282	0.859737
	20			0.920676		0.919067	0.944119	0.926896	0.953744	0.90573	0.933903	0.998547	0.922941	0.920122	0.958757	0.90262	0.92969	0.940559	0.952631	0.93089	0.943643	0.941548	0.918072		0.919598				0.977326	0.891108	0.917639	0.901451	0.975819	0.904523	0.885531	0.907916		0.936297	0.922529	0.977015	0.919482	0.786317	0.930289	0.929608	0.866122	0.850893
	21			0.918632		0.916187	0.938598	0.922052	0.951883	0.903057	0.926959	0.993024	0.919462	0.915572	0.959225	0.901405	0.925646	0.935621	0.951514	0.929815	0.943023	0.940825	0.918259		0.918691				0.977944	0.886121	0.916119	0.895375	0.966927	0.901015	0.880513	0.905089		0.934081	0.92078	0.973424	0.917661	0.783956	0.927929	0.929489	0.846239	0.83886
	22			0.916314		0.911248	0.932855	0.917318	0.950594	0.897245	0.919767	0.983433	0.917592	0.912369	0.9561	0.898568	0.921863	0.929833	0.949066	0.928859	0.941305	0.939138	0.916317		0.915013				0.977913	0.878466	0.914433	0.892246	0.93869	0.89688	0.875963	0.899704		0.930619	0.91809	0.967246	0.914555	0.780898	0.926234	0.927678	0.829755	0.827423
	23			0.914134		0.906721	0.927885	0.913575	0.946871	0.893177	0.912327	0.972097	0.916337	0.909336	0.954695	0.896812	0.916775	0.921725	0.948614	0.927396	0.940232	0.936488	0.912517		0.914702				0.979273	0.872569	0.911426	0.887877	0.931513	0.892996	0.868728	0.893377		0.92688	0.916341	0.960063	0.912781	0.778321	0.923767	0.925962	0.814234	0.815881
	24			0.908955		0.90343	0.921701	0.906859	0.946441	0.88597	0.902654	0.956402	0.914468	0.901078	0.954382	0.894381	0.909862	0.911895	0.946963	0.925455	0.939421	0.933747	0.907726		0.912526				0.978871	0.863223	0.909971	0.884037	0.945866	0.889988	0.861494	0.887587		0.921479	0.910558	0.954174	0.91145	0.775407	0.919604	0.924604	0.801509	0.802105
	25			0.907046		0.900274	0.915295	0.900584	0.944723	0.877949	0.892981	0.942159	0.912432	0.893832	0.953289	0.891545	0.9006	0.901399	0.944063	0.923125	0.938038	0.930043	0.900208		0.910506				0.976523	0.853379	0.908616	0.878591	0.941965	0.887608	0.851809	0.880048		0.916078	0.908003	0.944261	0.909698	0.773818	0.914927	0.920863	0.792206	0.78867
	26			0.904866		0.895611	0.90646	0.891776	0.942718	0.867372	0.882068	0.926318	0.909782	0.884058	0.952507	0.886953	0.889512	0.892258	0.94188	0.921065	0.937466	0.926007	0.893868		0.907268				0.976431	0.844641	0.907592	0.87339	0.934945	0.88435	0.846558	0.87049		0.912339	0.905851	0.932912	0.90734	0.770784	0.911601	0.918147	0.783193	0.776722
	27			0.900777		0.889575	0.900939	0.882858	0.940999	0.85598	0.868676	0.91135	0.907013	0.873947	0.95157	0.882901	0.881816	0.881692	0.94071	0.920318	0.93582	0.92131	0.88536		0.903124				0.975412	0.835599	0.903592	0.866847	0.926365	0.881343	0.837456	0.861335		0.903476	0.904641	0.922569	0.905494	0.771554	0.905486	0.912213	0.775962	0.764052
	28			0.899005		0.882579	0.892877	0.871628	0.938135	0.845984	0.856027	0.892748	0.904031	0.862993	0.950633	0.878579	0.868641	0.870806	0.939353	0.919184	0.932743	0.916973	0.877285		0.90043				0.974052	0.824216	0.901246	0.86197	0.919657	0.874827	0.827888	0.849757		0.894475	0.901278	0.908634	0.902552	0.77088	0.90156	0.906946	0.770419	0.750787
	29			0.894916		0.877366	0.885477	0.86238	0.937276	0.832965	0.840402	0.876471	0.903108	0.852376	0.949071	0.873582	0.857162	0.862147	0.936478	0.916375	0.932624	0.913721	0.870242		0.895664				0.973527	0.813851	0.901246	0.853923	0.909048	0.870818	0.817736	0.838449		0.886442	0.899529	0.896136	0.899423	0.765678	0.89345	0.903372	0.767744	0.738011
	30			0.891236		0.871331	0.875759	0.851481	0.933266	0.820295	0.826389	0.859032	0.90041	0.836367	0.947196	0.867909	0.846074	0.853327	0.934589	0.916137	0.931455	0.909113	0.858553		0.888981				0.973867	0.803595	0.894141	0.84858	0.90234	0.868187	0.809685	0.828756		0.878687	0.89684	0.881626	0.895267	0.763607	0.886905	0.898177	0.765334	0.72753
	31			0.88633		0.863923	0.866262	0.840031	0.930402	0.807393	0.812004	0.84508	0.89499	0.818504	0.946415	0.860751	0.835116	0.844186	0.932753	0.915091	0.930358	0.903723	0.849218		0.883153				0.97223	0.79438	0.891066	0.841203	0.891887	0.8633	0.800817	0.817178		0.868993	0.895226	0.868984	0.892114	0.757008	0.880104	0.892173	0.763719	0.716263
	32			0.881286		0.857476	0.855991	0.830563	0.928827	0.79263	0.798735	0.828367	0.892458	0.801989	0.945008	0.853052	0.826115	0.838765	0.929639	0.913628	0.928975	0.900651	0.839222		0.877402				0.970562	0.783495	0.887299	0.833076	0.881747	0.859165	0.789381	0.807216		0.858884	0.891056	0.856199	0.889522	0.76038	0.872809	0.88531	0.760514	0.707887
	33			0.876516		0.848697	0.846825	0.820544	0.925104	0.780774	0.78807	0.815579	0.887582	0.785305	0.943759	0.844274	0.816593	0.832839	0.926393	0.912881	0.927425	0.896224	0.828711		0.870046				0.971148	0.771743	0.882639	0.82631	0.874883	0.852524	0.777946	0.798196		0.848082	0.888501	0.842264	0.885879	0.755443	0.86427	0.879281	0.758514	0.698619
	34			0.86902		0.841838	0.836223	0.811186	0.921094	0.768917	0.776041	0.802645	0.883795	0.771318	0.941571	0.835494	0.80707	0.826225	0.923625	0.91088	0.926876	0.893724	0.81824		0.863829				0.971118	0.762029	0.876557	0.817409	0.864118	0.846761	0.765928	0.788503		0.838942	0.88729	0.831346	0.881629	0.751541	0.857747	0.872394	0.754561	0.689817
	35			0.86275		0.833059	0.824738	0.800066	0.9178	0.757991	0.764757	0.790292	0.879015	0.759353	0.940322	0.824419	0.798852	0.822274	0.921097	0.909298	0.925994	0.891195	0.808079		0.85769				0.968276	0.752705	0.872063	0.809017	0.855227	0.843002	0.754843	0.781502		0.823986	0.883659	0.819997	0.876001	0.748868	0.849487	0.865817	0.756128	0.681187
	36			0.855663		0.825377	0.813473	0.79335	0.913361	0.746716	0.753596	0.777939	0.872885	0.746713	0.937822	0.814155	0.791287	0.81582	0.91849	0.905833	0.923203	0.888273	0.800231		0.85036				0.965743	0.744248	0.867006	0.801276	0.847582	0.837364	0.740256	0.773425		0.812907	0.880969	0.808648	0.873035	0.747351	0.841848	0.85843	0.7562	0.671578
	37			0.84844		0.815364	0.801657	0.784873	0.908492	0.735673	0.745164	0.768929	0.867654	0.734243	0.936885	0.802945	0.782938	0.810377	0.916121	0.903952	0.921606	0.883967	0.791433		0.840362				0.966175	0.73499	0.861454	0.793148	0.838377	0.829595	0.727071	0.765347		0.801828	0.878144	0.800891	0.869439	0.743281	0.834725	0.852067	0.754681	0.664499
	38			0.840671		0.807682	0.792049	0.776726	0.904625	0.726142	0.735863	0.75861	0.860885	0.723964	0.935791	0.791059	0.776937	0.807322	0.912369	0.899591	0.920294	0.879811	0.783421		0.834663				0.964044	0.725904	0.854976	0.78821	0.829797	0.822954	0.717736	0.761578		0.789919	0.876396	0.789254	0.863695	0.737237	0.829961	0.844895	0.753958	0.658674
	39			0.833583		0.79904	0.780563	0.769129	0.898038	0.717075	0.727802	0.750327	0.854188	0.711999	0.930636	0.78174	0.769632	0.802775	0.90843	0.896335	0.918839	0.876469	0.775407		0.825079				0.961109	0.717405	0.850812	0.778843	0.821217	0.81694	0.706301	0.7535		0.780086	0.872899	0.779773	0.859071	0.735454	0.822301	0.837698	0.753525	0.651276
	40			0.825406		0.792318	0.76963	0.762524	0.892023	0.709636	0.719742	0.741316	0.847893	0.700371	0.930636	0.769584	0.762849	0.79786	0.904998	0.893797	0.916717	0.873668	0.769129		0.818474				0.959349	0.711203	0.845292	0.772402	0.813261	0.809046	0.694866	0.750673		0.767899	0.870612	0.771297	0.853887	0.729506	0.818311	0.830669	0.754802	0.645727
	41			0.816955		0.783676	0.75958	0.754266	0.884577	0.700569	0.712922	0.733033	0.839254	0.689585	0.928136	0.758779	0.756196	0.792898	0.901564	0.892364	0.915405	0.869964	0.762789		0.811014				0.956136	0.703159	0.839608	0.764152	0.804992	0.801528	0.681914	0.745288		0.755712	0.868057	0.764115	0.847932	0.718404	0.813247	0.826117	0.754899	0.639435
	42			0.810004		0.776406	0.747543	0.746449	0.877846	0.6922	0.706349	0.727365	0.83116	0.678632	0.92423	0.747839	0.749283	0.789132	0.900234	0.890482	0.911637	0.865898	0.756304		0.804953				0.953727	0.697175	0.833758	0.756411	0.794852	0.795389	0.671062	0.740711		0.74588	0.864291	0.758225	0.842281	0.719584	0.808334	0.819684	0.755573	0.633546
	43			0.799509		0.767901	0.737162	0.740945	0.870686	0.683831	0.699156	0.719518	0.824699	0.666161	0.920637	0.73825	0.743413	0.786123	0.896987	0.887405	0.910611	0.862043	0.750129		0.795524				0.95002	0.69067	0.829362	0.751636	0.786739	0.788623	0.657876	0.737345		0.736879	0.861197	0.750036	0.836887	0.717898	0.802304	0.815895	0.755236	0.629592
	44			0.790923		0.760768	0.726008	0.733788	0.865244	0.676043	0.691592	0.715884	0.816604	0.65268	0.918294	0.726635	0.738064	0.781529	0.892942	0.884867	0.910229	0.858821	0.744367		0.788349				0.94724	0.682864	0.821595	0.74684	0.780499	0.782734	0.647608	0.731825		0.7258	0.855145	0.742853	0.830769	0.713034	0.797391	0.809723	0.753476	0.62517
	45			0.781655		0.752812	0.714301	0.725972	0.854217	0.66965	0.685144	0.709345	0.807446	0.644759	0.913139	0.714479	0.732325	0.777211	0.88911	0.880895	0.907224	0.853069	0.739617		0.781485				0.94483	0.674798	0.817265	0.739911	0.774571	0.77672	0.637339	0.72846		0.716383	0.853127	0.734665	0.822899	0.710072	0.795482	0.806506	0.75379	0.621747
	46			0.773068		0.747874	0.704472	0.718595	0.845482	0.663606	0.679936	0.703386	0.800582	0.636165	0.910327	0.704214	0.725281	0.773146	0.884267	0.87755	0.904553	0.8506	0.733938		0.775631				0.938869	0.667599	0.812705	0.733755	0.767551	0.768199	0.625554	0.724152		0.709181	0.848958	0.727051	0.816033	0.705399	0.791104	0.803027	0.754175	0.61756
[truncated: 5 more columns]

## Sheet: Figure 2F-J - Fiber type TA
		10mCON													30mCON															30mRM
#		IIA	1A	2A	5A	7A	10A	12A	2B	5B	6B	9B	10B		IIA	4-Old	23-Middle	24-Middle	25-Middle	27-Middle	47-Middle	66-Middle	80-Middle	12-Middle	52-Middle	49-Middle	78-Middle	50-Middle		IIA	9-Old	30-Old	39-Old	10-Middle	14-Middle	35-Middle	36-Middle	54-Middle	58-Middle	76-Middle	79-Middle	8-Middle	59-Middle	68-Middle
		Mean	27.1009	26.9566	30.2289	27.2295	27.1279	28.527	28.7389	27.4183	31.7149	24.9342	27.5341		Mean	30.7775	25.4714	26.0881	25.971	24.8417	27.5658	26.1481	24.3527	23.6047	25.4387	25.1645	25.3109	27.3126		Mean	28.126	32.0627	33.8933	28.4932	31.2209	29.8104	28.0191	29.2691	32.6277	32.2263	32.1843	26.6207	31.5329	32.4818
		Count	212	395	308	407	458	294	407	311	525	372	319		Count	445	291	258	408	168	392	349	228	200	227	342	394	344		Count	558	425	619	333	653	252	435	439	420	558	495	262	449	719
		Proportion	0.0701522	0.129381	0.101449	0.127108	0.127577	0.0890909	0.123109	0.0978911	0.171569	0.105953	0.103136		Proportion	0.14533	0.102105	0.0932755	0.125538	0.0553907	0.134523	0.101159	0.081926	0.0742942	0.0811004	0.102703	0.119033	0.122333		Proportion	0.195584	0.144558	0.179733	0.100241	0.207896	0.081898	0.14225	0.140841	0.145581	0.170434	0.165552	0.0915764	0.155741	0.231786
		Fibers in groups of >3 fibers	5	10	16	37	55	59	86	17	167	82	33		Fibers in groups of >3 fibers	119	79	58	148	22	39	58	22	8	8	80	137	24		Fibers in groups of >3 fibers	188	101	191	34	321	62	137	106	137	94	174	48	120	320
		Centro-nucleated fibers	0	0	0	0	0	0		0		1	0		Centro-nucleated fibers		0	0	1	1	0	0	2	0	0			1		Centro-nucleated fibers				0	1	0	0	0	0	0	0	1	0
		% centro-nucleated fibers	0	0	0	0	0	0		0		0.00268817	0		% centro-nucleated fibers		0	0	0.00245098	0.00595238	0	0	0.00877193	0	0			0.00290698		% centro-nucleated fibers				0	0.00153139	0	0	0	0	0	0	0.00381679	0
		Min Feret (µm)	Proportion												Min Feret (µm)	Proportion														Min Feret (µm)	Proportion
		0	0	0	0	0	0	0	0	0	0	0	0		0	0	0	0	0	0	0	0	0	0	0	0	0	0		0	0	0	0	0	0	0	0	0	0	0	0	0	0	0
		10	0	0	0	0	0	0	0	0	0	0	0		10	0	0	0	0	0	0	0	0	0	0	0	0	0		10	0	0	0	0	0	0	0	0	0	0	0	0	0	0
		12.5	0	0	0	0	0	0	0.00246929	0	0	0.00268817	0		12.5	0.00224719	0	0.00775194	0	0	0.00255102	0	0	0	0	0	0.00507614	0.00290698		12.5	0.00358423	0	0	0	0.00153139	0	0.0045977	0	0	0	0	0	0.00222717	0
		15	0	0.00506329	0	0.00307125	0.00655022	0.00340136	0.00492629	0	0.00190476	0.016129	0.00626959		15	0.00449438	0.00343643	0.0271318	0.0122549	0.0119048	0.0153061	0.00286533	0.0175439	0.02	0.00881057	0.0116959	0.0152284	0.0203488		15	0.00716846	0.00235294	0.00161551	0.003003	0.00306279	0	0.0114943	0.0113895	0.010929	0.00179211	0.0020202	0.0152672	0.00668151	0.0069541
		17.5	0.016813	0.0101266	0.00649351	0.0147847	0.0218341	0.00680272	0.00739558	0.0128617	0.00380952	0.0241935	0.0219436		17.5	0.00449438	0.0137457	0.0155039	0.0367647	0.047619	0.0484694	0.00859599	0.0482456	0.1	0.0352423	0.0233918	0.0304569	0.0203488		17.5	0.0232975	0	0.0113086	0.00600601	0.00918836	0.00396825	0.0344828	0.00683371	0.00546448	0.00896057	0.0121212	0.0572519	0.0200445	0.00973574
		20	0.0328977	0.0405063	0.012987	0.0209272	0.0545852	0.037415	0.0172359	0.0385852	0.00761905	0.0913978	0.0219436		20	0.0157303	0.103093	0.0658915	0.0759804	0.0952381	0.0612245	0.0716332	0.0833333	0.115	0.114537	0.0935673	0.0634518	0.0494186		20	0.046595	0.0141176	0.0193861	0.00900901	0.0245023	0.00396825	0.0344828	0.0296128	0.0163934	0.00896057	0.020202	0.0801527	0.0222717	0.00973574
		22.5	0.0860276	0.0911392	0.0194805	0.0794945	0.104803	0.0544218	0.0542138	0.096463	0.0342857	0.188172	0.0783699		22.5	0.0494382	0.178694	0.127907	0.110294	0.160714	0.102041	0.120344	0.153509	0.175	0.132159	0.152047	0.147208	0.0930233		22.5	0.0860215	0.0235294	0.0210016	0.0720721	0.042879	0.0277778	0.101149	0.0751708	0.0273224	0.0125448	0.0383838	0.110687	0.0690423	0.0250348
		25	0.200077	0.197468	0.0811688	0.152847	0.157205	0.166667	0.147862	0.167203	0.0780952	0.174731	0.141066		25	0.101124	0.189003	0.178295	0.198529	0.261905	0.125	0.212034	0.276316	0.23	0.167401	0.210526	0.246193	0.186047		25	0.150538	0.0470588	0.0339257	0.123123	0.0888208	0.126984	0.131034	0.100228	0.0491803	0.0412186	0.0585859	0.129771	0.0690423	0.0598053
		27.5	0.206915	0.21519	0.165584	0.182416	0.189956	0.173469	0.189668	0.21865	0.121905	0.212366	0.272727		27.5	0.141573	0.199313	0.20155	0.181373	0.14881	0.163265	0.22063	0.201754	0.17	0.22467	0.225146	0.205584	0.203488		27.5	0.139785	0.110588	0.0613893	0.216216	0.0980092	0.15873	0.144828	0.123007	0.0846995	0.103943	0.0909091	0.141221	0.106904	0.114047
		30	0.213754	0.18481	0.204545	0.230341	0.179039	0.187075	0.197138	0.173633	0.16381	0.155914	0.166144		30	0.164045	0.120275	0.135659	0.181373	0.113095	0.147959	0.183381	0.144737	0.085	0.171806	0.131579	0.139594	0.151163		30	0.164875	0.136471	0.085622	0.183183	0.1317	0.174603	0.174713	0.177677	0.101093	0.150538	0.143434	0.145038	0.113586	0.122392
		32.5	0.122122	0.139241	0.256494	0.176487	0.141921	0.146259	0.174914	0.163987	0.165714	0.0887097	0.166144		32.5	0.157303	0.109966	0.127907	0.107843	0.10119	0.130102	0.120344	0.0482456	0.045	0.0881057	0.0964912	0.0736041	0.110465		32.5	0.150538	0.188235	0.130856	0.15015	0.174579	0.186508	0.121839	0.166287	0.177596	0.200717	0.143434	0.114504	0.135857	0.13491
		35	0.0921378	0.0835443	0.116883	0.0808511	0.0917031	0.0986395	0.0959828	0.073955	0.169524	0.0241935	0.0815047		35	0.130337	0.0515464	0.0775194	0.0539216	0.0357143	0.0739796	0.0372493	0.0219298	0.04	0.0352423	0.0467836	0.0380711	0.0581395		35	0.0985663	0.176471	0.177706	0.138138	0.147014	0.130952	0.117241	0.145786	0.199454	0.166667	0.179798	0.0877863	0.13363	0.15299
		37.5	0.0195039	0.0227848	0.0616883	0.0281406	0.0174672	0.0918367	0.0639189	0.0385852	0.102857	0.016129	0.0219436		37.5	0.105618	0.0206186	0.0193798	0.0196078	0.0178571	0.0535714	0.0114613	0	0.01	0.00440529	0	0.0177665	0.0319767		37.5	0.0519713	0.124706	0.153473	0.048048	0.116386	0.0992063	0.0528736	0.0911162	0.131148	0.129032	0.10303	0.0534351	0.120267	0.141864
		40	0	0.00253165	0.0454545	0.0139274	0.0218341	0.0204082	0.0221499	0.0128617	0.0628571	0.00268817	0.00626959		40	0.0561798	0.0103093	0.00775194	0.00980392	0	0.0433673	0.00286533	0	0	0	0.00292398	0	0.0377907		40	0.0304659	0.0964706	0.119548	0.033033	0.0765697	0.0555556	0.0275862	0.0501139	0.079235	0.0842294	0.0888889	0.0419847	0.0556793	0.102921
		42.5	0.00487598	0.00253165	0.0162338	0.00835644	0.00218341	0.00680272	0.00738329	0.00321543	0.0285714	0.00268817	0.00626959		42.5	0.0179775	0	0.00387597	0.00735294	0.00595238	0.0153061	0.00859599	0.00438596	0.01	0	0	0.0126904	0.0116279		42.5	0.0179211	0.0376471	0.100162	0.012012	0.0352221	0.0238095	0.0206897	0.0113895	0.0519126	0.0483871	0.0444444	0.019084	0.0690423	0.0737135
		45	0	0.00253165	0.00324675	0.00557096	0.00873362	0.00340136	0.002457	0	0.0247619	0	0.0031348		45	0.0134831	0	0	0.00245098	0	0.0102041	0	0	0	0.0132159	0.00292398	0	0.00581395		45	0.0143369	0.0211765	0.0484653	0.003003	0.0306279	0	0.00689655	0.0022779	0.0382514	0.0250896	0.0262626	0	0.0334076	0.0194715
		47.5	0.00487598	0.00253165	0.00649351	0.00278548	0.00218341	0	0.00737101	0	0.0247619	0	0.00626959		47.5	0.011236	0	0	0	0	0.00255102	0	0	0	0	0.00292398	0.00253807	0.00581395		47.5	0.00716846	0.0117647	0.0226171	0.003003	0.0168453	0.00793651	0.0045977	0.0022779	0.00546448	0.00716846	0.020202	0.00381679	0.0155902	0.00973574
		50	0	0	0	0	0	0	0.002457	0	0.00380952	0	0		50	0.00674157	0	0.00387597	0.00245098	0	0.00255102	0	0	0	0	0	0.00253807	0.00290698		50	0.00537634	0.00235294	0.0113086	0	0.00306279	0	0.0045977	0	0.00819672	0.00716846	0.0121212	0	0.0155902	0.00417246
		52.5	0	0	0	0	0	0	0.002457	0	0.00190476	0	0		52.5	0.00674157	0	0	0	0	0.00255102	0	0	0	0	0	0	0.00290698		52.5	0	0.00470588	0	0	0	0	0.00229885	0.00683371	0.00546448	0.00179211	0.0040404	0	0.00222717	0.00973574
		55	0	0	0	0	0	0	0	0	0	0	0		55	0.00674157	0	0	0	0	0	0	0	0	0	0	0	0.00290698		55	0.00179211	0.00235294	0	0	0	0	0.00229885	0	0.00546448	0	0.00606061	0	0	0.00278164
		57.5	0	0	0.00324675	0	0	0	0	0	0.00190476	0	0		57.5	0.00224719	0	0	0	0	0	0	0	0	0.00440529	0	0	0		57.5	0	0	0.00161551	0	0	0	0.00229885	0	0.00273224	0	0.0040404	0	0.00222717	0
		60	0	0	0	0	0	0	0	0	0.00190476	0	0		60	0.00224719	0	0	0	0	0	0	0	0	0	0	0	0.00290698		60	0	0	0	0	0	0	0	0	0	0.00179211	0	0	0.00222717	0
		62.5	0	0	0	0	0	0.00340136	0	0	0	0	0		62.5	0	0	0	0	0	0	0	0	0	0	0	0	0		62.5	0	0	0	0	0	0	0	0	0	0	0	0	0.00222717	0
		65	0	0	0	0	0	0	0	0	0	0	0		65	0	0	0	0	0	0	0	0	0	0	0	0	0		65	0	0	0	0	0	0	0	0	0	0	0	0	0	0
		67.5	0	0	0	0	0	0	0	0	0	0	0		67.5	0	0	0	0	0	0	0	0	0	0	0	0	0		67.5	0	0	0	0	0	0	0	0	0	0	0.0020202	0	0	0
		70	0	0	0	0	0	0	0	0	0	0	0		70	0	0	0	0	0	0	0	0	0	0	0	0	0		70	0	0	0	0	0	0	0	0	0	0	0	0	0	0
		72.5	0	0	0	0	0	0	0	0	0	0	0		72.5	0	0	0	0	0	0	0	0	0	0	0	0	0		72.5	0	0	0	0	0	0	0	0	0	0	0	0	0.00222717	0
		IIX													IIX															IIX
		Mean	35.7555	35.3863	36.7099	36.2442	33.5117	36.5651	37.0591	35.2984	42.3605	33.4244	36.1066		Mean	37.2493	33.4986	34.8962	36.358	32.5929	35.4102	34.3068	33.8713	32.1676	33.5885	32.9569	33.3411	35.9728		Mean	33.4572	38.6953	40.0091	35.4806	35.9592	36.0816	35.7506	36.7221	39.2192	36.5427	38.9835	31.555	37.2611	39.5016
		Count	996	1164	1001	1358	1401	1073	1062	1178	1003	1358	1201		Count	1230	1063	933	1370	1059	1087	1370	1019	920	817	1019	1130	856		Count	819	734	1138	1255	1060	931	1078	1078	1090	1380	1068	1119	902	1081
		Proportion	0.329583	0.381264	0.32971	0.42411	0.390251	0.325152	0.321234	0.37079	0.327778	0.386784	0.388296		Proportion	0.401698	0.372982	0.33731	0.421538	0.349159	0.373027	0.397101	0.366152	0.341753	0.29189	0.306006	0.34139	0.30441		Proportion	0.287066	0.24966	0.33043	0.377784	0.337472	0.302567	0.352518	0.345845	0.377816	0.421503	0.357191	0.391122	0.312869	0.348485
		Centro-nucleated fibers	0	0	3	0	1	0		0		0	1		Centro-nucleated fibers		2	10	7	9	7	4	7	7	23			8		Centro-nucleated fibers				16	14	8	4	8	16	30	29	10	12
		% centro-nucleated fibers	0	0	0.002997	0	0.000713776	0		0		0	0.000832639		% centro-nucleated fibers		0.00188147	0.0107181	0.00510949	0.00849858	0.00643974	0.00291971	0.00686948	0.0076087	0.0281518			0.00934579		% centro-nucleated fibers				0.012749	0.0132075	0.00859291	0.00371058	0.00742115	0.0146789	0.0217391	0.0271536	0.00893655	0.0133038
		Min Feret (µm)	Proportion												Min Feret (µm)	Proportion														Min Feret (µm)	Proportion
		0	0	0	0	0	0	0	0	0	0	0	0		0	0	0	0	0	0	0	0	0	0	0	0	0	0		0	0	0	0	0	0	0	0	0	0	0	0	0	0	0
		10	0	0	0	0.000819306	0	0	0	0	0	0	0		10	0	0	0	0	0	0	0	0	0	0	0.000981354	0	0		10	0	0	0	0	0	0.00214823	0	0	0	0	0	0	0	0
		12.5	0	0.00343643	0	0.00327722	0.0028551	0.0027959	0	0	0	0.00147275	0		12.5	0.000813008	0.000940734	0.00214362	0.00291971	0	0	0.00145985	0	0.00652174	0.00244798	0.000981354	0	0.00116822		12.5	0.001221	0	0.00180668	0	0.00283019	0.00107411	0	0.000927644	0.000963391	0	0.00093633	0.00893655	0	0.000925069
		15	0	0.00859107	0.00300817	0.00491583	0.00856531	0.0027959	0.00286734	0.00254669	0.00199402	0.00220913	0		15	0.00162602	0.00376294	0.00321543	0.00364964	0.00472144	0.00551978	0.00364964	0.000981354	0.0076087	0.00244798	0.00588813	0.00176991	0.00116822		15	0.003663	0.00408719	0.00813008	0.00324412	0.00188679	0.00322234	0.00742115	0.000927644	0.00578035	0.00299401	0.00280899	0.023235	0.00443459	0.00185014
		17.5	0	0.0103093	0.00200545	0.0106137	0.012848	0.000931966	0.00586211	0.00509338	0.00199402	0.00883652	0.00666112		17.5	0.00650407	0.0103481	0.0107181	0.00364964	0.0113314	0.00459982	0.0131387	0.0117763	0.0228261	0.00979192	0.00294406	0.00353982	0.00934579		17.5	0.010989	0.00408719	0.00722674	0.00973236	0.00754717	0.00322234	0.0120594	0.00463822	0.00674374	0.00299401	0.00374532	0.0321716	0.00110865	0.00277521
		20	0.0022702	0.0137457	0.00802623	0.00562342	0.0157031	0.00745573	0.00783031	0.0110357	0.00199402	0.017673	0.00582848		20	0.0097561	0.014111	0.0160772	0.0116788	0.01983	0.0147194	0.0167883	0.0157017	0.0195652	0.0171359	0.0225711	0.00619469	0.0116822		20	0.020757	0.00681199	0.0108401	0.0154096	0.0132075	0.00322234	0.0102041	0.00834879	0.00385356	0.00898204	0.00561798	0.0384272	0.00997783	0.00555042
		22.5	0.0110018	0.0189003	0.00401386	0.00718755	0.0306924	0.00931966	0.00492049	0.0169779	0.00498504	0.0324006	0.0174854		22.5	0.0178862	0.0197554	0.0310825	0.0218978	0.0339943	0.0183993	0.0233577	0.0225711	0.0347826	0.0257038	0.0353288	0.0309735	0.0245327		22.5	0.029304	0.013624	0.0126468	0.0178427	0.0160377	0.0107411	0.0157699	0.00927644	0.0163776	0.0149701	0.0093633	0.0554066	0.0166297	0.0101758
		25	0.0257293	0.040378	0.0170581	0.0167585	0.054247	0.0251631	0.0224219	0.024618	0.00697906	0.0603829	0.0224813		25	0.0284553	0.0545626	0.0375134	0.0321168	0.0472144	0.0349586	0.049635	0.0490677	0.0782609	0.0563035	0.0559372	0.0442478	0.0373832		25	0.0586081	0.0149864	0.0180668	0.0454177	0.0320755	0.0161117	0.0315399	0.0222635	0.022158	0.0247006	0.0140449	0.0822163	0.0365854	0.0120259
		27.5	0.056785	0.0627148	0.049169	0.0544094	0.0963597	0.0410065	0.0371834	0.0865874	0.0139581	0.0905744	0.0491257		27.5	0.0463415	0.0874882	0.0760986	0.0489051	0.0982059	0.0524379	0.0781022	0.0745829	0.0967391	0.0881273	0.0824338	0.0699115	0.0642523		27.5	0.0952381	0.0217984	0.0307136	0.0510949	0.0603774	0.0343716	0.0649351	0.0333952	0.0231214	0.0404192	0.0262172	0.0857909	0.0587583	0.039778
		30	0.085832	0.0867698	0.0852907	0.0724341	0.124197	0.0540541	0.0839103	0.113752	0.0338983	0.108984	0.0907577		30	0.0747967	0.106303	0.0825295	0.0656934	0.1322	0.0984361	0.0970803	0.102061	0.122826	0.108935	0.132483	0.131858	0.0817757		30	0.101343	0.0490463	0.0388437	0.0778589	0.059434	0.0837809	0.080705	0.0797774	0.0289017	0.0785928	0.0533708	0.116175	0.0698448	0.0518039
		32.5	0.122272	0.112543	0.122383	0.116155	0.110635	0.105312	0.0967886	0.128183	0.0558325	0.147275	0.121565		32.5	0.0943089	0.144873	0.126474	0.112409	0.150142	0.125115	0.137956	0.140334	0.127174	0.135863	0.147203	0.179646	0.11215		32.5	0.123321	0.0708447	0.0641373	0.112733	0.0877358	0.11493	0.115028	0.0881262	0.066474	0.113772	0.085206	0.0893655	0.107539	0.0749306
		35	0.148699	0.119416	0.119364	0.134403	0.126338	0.152842	0.134397	0.113752	0.0807577	0.115611	0.134888		35	0.100813	0.14111	0.129689	0.123358	0.1322	0.145354	0.129197	0.146222	0.133696	0.145655	0.128557	0.173451	0.121495		35	0.14652	0.0940054	0.0749774	0.143552	0.14434	0.149302	0.096475	0.139147	0.0992293	0.127246	0.085206	0.0947274	0.0853659	0.0971323
		37.5	0.151347	0.131443	0.157472	0.122002	0.116345	0.16589	0.148946	0.126486	0.0927218	0.126657	0.13239		37.5	0.142276	0.143932	0.125402	0.139416	0.150142	0.136155	0.114599	0.147203	0.113043	0.116279	0.131501	0.125664	0.116822		37.5	0.126984	0.134877	0.0930443	0.141119	0.128302	0.165414	0.153989	0.152134	0.134875	0.148204	0.123596	0.110813	0.10643	0.111008
		40	0.139472	0.121993	0.13036	0.129264	0.104925	0.144455	0.112874	0.108659	0.102692	0.108247	0.137386		40	0.120325	0.10254	0.113612	0.121168	0.095373	0.0910764	0.0948905	0.104024	0.0804348	0.0942472	0.0981354	0.0840708	0.117991		40	0.0915751	0.132153	0.109304	0.117599	0.142453	0.137487	0.121521	0.150278	0.143545	0.128743	0.132022	0.0786416	0.135255	0.113784
		42.5	0.0977062	0.0867698	0.088253	0.107404	0.0713776	0.110904	0.129561	0.0950764	0.138584	0.0714286	0.103247		42.5	0.104878	0.0790216	0.0814577	0.10438	0.0604344	0.106716	0.0919708	0.0814524	0.0728261	0.0856793	0.0628067	0.0690265	0.0911215		42.5	0.0683761	0.144414	0.119241	0.0924574	0.116981	0.0966702	0.104824	0.11039	0.125241	0.107784	0.133895	0.0688114	0.0953437	0.112858
		45	0.0686591	0.0592784	0.0922595	0.0693803	0.0578158	0.0708295	0.064908	0.0662139	0.109671	0.0456554	0.0682764		45	0.0886179	0.0451552	0.0578778	0.0824818	0.0302172	0.0643974	0.0635036	0.0451423	0.0391304	0.0575275	0.0441609	0.0371681	0.0735981		45	0.046398	0.118529	0.107498	0.05515	0.0867925	0.0880773	0.0742115	0.0955473	0.0944123	0.0763473	0.104869	0.0384272	0.0831486	0.106383
		47.5	0.0396121	0.0524055	0.0501421	0.0554149	0.0256959	0.0503262	0.0609292	0.0398981	0.100698	0.0368189	0.0541216		47.5	0.0593496	0.0178739	0.0439443	0.0518248	0.0151086	0.0441582	0.0423358	0.033366	0.0217391	0.0257038	0.0225711	0.019469	0.0595794		47.5	0.026862	0.0667575	0.0930443	0.0446067	0.0471698	0.0504834	0.0445269	0.0398887	0.083815	0.0606287	0.0833333	0.0375335	0.0698448	0.0740056
		50	0.0247394	0.0231959	0.0401104	0.0383212	0.0192719	0.0307549	0.0305071	0.0237691	0.0757727	0.0125184	0.0316403		50	0.0373984	0.0169332	0.0257235	0.0321168	0.0103872	0.0266789	0.0226277	0.016683	0.0119565	0.0146879	0.016683	0.0141593	0.0338785		50	0.02442	0.0504087	0.071364	0.0340633	0.0264151	0.0236305	0.0306122	0.025974	0.0597303	0.0306886	0.0533708	0.0205541	0.0432373	0.0721554
		52.5	0.0156586	0.0300687	0.018049	0.0303143	0.0121342	0.00931966	0.0236184	0.0152801	0.0538385	0.00883652	0.0174854		52.5	0.0235772	0.00658514	0.0182208	0.0175182	0.00472144	0.0156394	0.0116788	0.00588813	0.00543478	0.00611995	0.00588813	0.00442478	0.0128505		52.5	0.00732601	0.0395095	0.0614273	0.0178427	0.0150943	0.00966702	0.0139147	0.0222635	0.0289017	0.0149701	0.0365169	0.0107239	0.0310421	0.053654
		55	0.0034053	0.0120275	0.00200545	0.00983167	0.00499643	0.00745573	0.0118092	0.0101868	0.0378863	0.00441826	0.0041632		55	0.0203252	0.00470367	0.00750268	0.0131387	0.00283286	0.0101196	0.00145985	0.00294406	0.00434783	0.00611995	0.00294406	0.00176991	0.0128505		55	0.00854701	0.0177112	0.0361337	0.0105434	0.00849057	0.00322234	0.0111317	0.00927644	0.0250482	0.00898204	0.0205993	0.00536193	0.0232816	0.0203515
		57.5	0.0022702	0.00257732	0.00601634	0.00327722	0.00214133	0.0027959	0.0108251	0.00594228	0.0408774	0	0.00249792		57.5	0.0105691	0	0.00321543	0.00656934	0.000944287	0.00459982	0.00364964	0	0.00108696	0.00122399	0	0.00176991	0.00700935		57.5	0.004884	0.0108992	0.0207769	0.00405515	0.00188679	0.00214823	0.00185529	0.00185529	0.0144509	0.00523952	0.0131086	0.000893655	0.0155211	0.0203515
		60	0.0034053	0.00257732	0.00200545	0.00491583	0	0.0027959	0.00393639	0.00424448	0.0139581	0	0		60	0.00650407	0	0.00428725	0.00291971	0	0.000919963	0.00145985	0	0	0	0	0.000884956	0.00233645		60	0.001221	0.0027248	0.0126468	0.00324412	0.000943396	0.00107411	0.00371058	0.00371058	0.00674374	0.00224551	0.00468165	0.000893655	0.00332594	0.00740056
		62.5	0	0	0.00100272	0.00163861	0	0	0.0019682	0.000848896	0.0139581	0	0		62.5	0.00325203	0	0.00107181	0	0	0	0.000729927	0	0	0	0	0	0		62.5	0	0.0013624	0.00451671	0.00243309	0	0	0.00278293	0.00185529	0.00481696	0.00149701	0.00280899	0.000893655	0	0.00370028
		65	0.0011351	0.000859107	0.00100272	0	0.000713776	0.000931966	0.0019682	0.000848896	0.00299103	0	0		65	0	0	0.00214362	0.000729927	0	0	0	0	0	0	0	0	0.00233645		65	0.001221	0	0.00180668	0	0	0	0.000927644	0	0.00192678	0	0.00468165	0	0.00332594	0.00462535
		67.5	0	0	0.00100272	0.00163861	0.000713776	0.000931966	0.000984099	0	0.00299103	0	0		67.5	0	0	0	0	0	0	0	0	0	0	0	0	0.00116822		67.5	0.001221	0	0.000903342	0	0	0	0	0	0.00192678	0	0	0	0	0.00277521
		70	0	0	0	0	0.00142755	0	0.000984099	0	0.00498504	0	0		70	0.00162602	0	0	0	0	0	0.000729927	0	0	0	0	0	0.00116822		70	0	0	0.000903342	0	0	0	0.000927644	0	0	0	0	0	0	0
		72.5	0	0	0	0	0	0.000931966	0	0	0.00598205	0	0		72.5	0	0	0	0.00145985	0	0	0	0	0	0	0	0	0.00233645		72.5	0	0.0013624	0	0	0	0	0.000927644	0	0.000963391	0	0	0	0	0
		IIB													IIB															IIB
		Mean	48.5311	47.3695	45.8408	48.8573	46.9496	51.3211	51.3011	49.9847	52.8373	45.6568	48.8497		Mean	46.9677	42.0183	42.5386	44.7261	38.7223	44.4267	41.4026	41.009	39.6074	39.8101	42.4435	38.6545	44.1623		Mean	41.716	41.5007	45.5349	43.0899	40.2428	42.1608	39.4066	44.5693	48.63	42.857	43.1424	33.5362	44.8658	46.2114
		Count	1814	1494	1727	1437	1731	1933	1837	1688	1532	1781	1573		Count	1387	1496	1575	1472	1806	1435	1731	1536	1572	1755	1969	1786	1612		Count	1476	1781	1687	1734	1428	1894	1545	1600	1375	1336	1427	1480	1532	1302
		Proportion	0.600265	0.489355	0.568841	0.448782	0.482173	0.585758	0.555656	0.531319	0.500654	0.507263	0.508568		Proportion	0.452972	0.524912	0.569414	0.452923	0.59545	0.49245	0.501739	0.551922	0.583952	0.62701	0.591291	0.539577	0.573257		Proportion	0.51735	0.605782	0.489837	0.521975	0.454632	0.615535	0.505232	0.513314	0.476603	0.408064	0.477258	0.517302	0.531391	0.419729
		Centro-nucleated fibers	4	4	5	1	4	4		2		2	8		Centro-nucleated fibers		29	228	43	54	68	89	36	83	203			37		Centro-nucleated fibers				272	52	27	20	116	29	180	130	85	40
		% centro-nucleated fibers	0.00220507	0.00267738	0.00289519	0.000695894	0.0023108	0.00206932		0.00118483		0.00112296	0.00508582		% centro-nucleated fibers		0.019385	0.144762	0.029212	0.0299003	0.0473868	0.0514154	0.0234375	0.052799	0.11567			0.0229529		% centro-nucleated fibers				0.156863	0.0364146	0.0142555	0.012945	0.0725	0.0210909	0.134731	0.0911002	0.0574324	0.0261097
		Min Feret (µm)	Proportion												Min Feret (µm)	Proportion														Min Feret (µm)	Proportion
		0	0	0	0	0	0	0	0	0	0	0	0		0	0	0	0	0	0	0	0	0	0	0	0	0	0		0	0	0	0	0	0	0	0	0	0	0	0	0	0	0
		10	0	0	0	0.000721501	0	0	0	0	0	0	0		10	0	0	0	0	0	0	0	0	0	0	0.000507872	0	0		10	0	0	0	0	0	0	0	0	0	0.000845309	0	0	0	0
		12.5	0	0	0.00118906	0.000721501	0	0.000517331	0	0.000592417	0	0.000561482	0.000635728		12.5	0	0	0.00126984	0.00271739	0.00110742	0.00139373	0.0011554	0	0.000636132	0.000569801	0.00152362	0	0.000620347		12.5	0.00135501	0	0.00199071	0	0.00070028	0.00105597	0.002589	0	0	0.00169062	0	0.00405405	0	0.000768049
		15	0	0.000669344	0.00118906	0.000721501	0.0023108	0.00103466	0.00227273	0.00118483	0	0.00224593	0		15	0.000720981	0.0026738	0.00253968	0.0013587	0.00442968	0.00278746	0.00693241	0	0.00254453	0.0017094	0.00203149	0.00111982	0.00124069		15	0.00542005	0.00617631	0.00331785	0.00602047	0	0.00158395	0.00970874	0.00125	0.000738552	0.00169062	0.0049054	0.0182432	0.00130548	0.000768049
		17.5	0	0.00133869	0.00237812	0.001443	0.0011554	0.00103466	0.000568182	0.000592417	0.00130548	0.00112296	0.000635728		17.5	0.00504686	0.00601604	0.00825397	0.00407609	0.00996678	0.00139373	0.00462161	0.00195312	0.00508906	0.00854701	0.00406298	0.00391937	0.00372208		17.5	0.00813008	0.00729927	0.00862641	0.00842866	0.0035014	0.00422386	0.00776699	0.0025	0.00369276	0.00253593	0.00630694	0.0351351	0.00195822	0.00384025
		20	0.00176471	0.00334672	0.00356718	0.00505051	0.0017331	0.00103466	0.00227273	0.00236967	0.000652742	0.00336889	0.00127146		20	0.00432588	0.0013369	0.0107937	0.00679348	0.00719823	0.00209059	0.00751011	0.00325521	0.00636132	0.0188034	0.00812595	0.00615901	0.00434243		20	0.00813008	0.0134756	0.00597213	0.00722456	0.0070028	0.0063358	0.0135922	0.00375	0.00590842	0.00338123	0.0112123	0.0445946	0.00326371	0.0015361
		22.5	0.00352941	0.00669344	0.00416171	0.004329	0.0023108	0.000517331	0.000568182	0.00177725	0.00456919	0.00393038	0.000635728		22.5	0.0115357	0.0106952	0.0114286	0.00883152	0.00775194	0.00418118	0.0103986	0.00585938	0.0101781	0.0182336	0.00812595	0.00895857	0.00558313		22.5	0.0169377	0.0145985	0.0066357	0.00842866	0.0105042	0.00686378	0.028479	0.003125	0.00516987	0.00591716	0.0126139	0.0466216	0.00718016	0.00691244
		25	0.00529412	0.00401606	0.00416171	0.0036075	0.0023108	0.00103466	0.00113636	0.00296209	0.000652742	0.00561482	0.0044501		25	0.00793079	0.00735294	0.0107937	0.0129076	0.0215947	0.00557491	0.011554	0.00520833	0.0178117	0.0250712	0.0142204	0.0201568	0.00558313		25	0.0169377	0.0224593	0.00796284	0.013245	0.0140056	0.0137276	0.031068	0.01	0.00516987	0.010989	0.0161177	0.0675676	0.00979112	0.00537634
		27.5	0.00764706	0.0060241	0.00416171	0.002886	0.00577701	0.00206932	0.00227273	0.00473934	0.000652742	0.00449186	0.00190718		27.5	0.0129776	0.0220588	0.0171429	0.0224185	0.0276855	0.0139373	0.0213749	0.0169271	0.0235369	0.034188	0.0218385	0.0397536	0.0117866		27.5	0.0291328	0.0263897	0.0179164	0.0246839	0.0231092	0.0184794	0.0459547	0.0125	0.00812408	0.0143702	0.0287316	0.0925676	0.0163185	0.0107527
		30	0.0123529	0.0100402	0.0112961	0.00937951	0.00808781	0.00155199	0.00113636	0.00533175	0.00522193	0.00842223	0.00826446		30	0.0158616	0.0381016	0.0215873	0.0197011	0.0470653	0.0146341	0.0381282	0.0299479	0.033715	0.045584	0.0294566	0.0515118	0.0223325		30	0.046748	0.0275126	0.0165893	0.0240819	0.0434174	0.0269271	0.0491909	0.02625	0.0192024	0.0236686	0.0287316	0.0952703	0.0215405	0.0268817
		32.5	0.0129412	0.0220884	0.0225922	0.0108225	0.0225303	0.00569064	0.00227273	0.007109	0.00456919	0.0202134	0.0101716		32.5	0.0216294	0.0454545	0.032381	0.0427989	0.0786268	0.0327526	0.0583478	0.0494792	0.0680662	0.0695157	0.0385983	0.0856663	0.0341191		32.5	0.0433604	0.0471645	0.0238885	0.0481638	0.0609244	0.0390707	0.0673139	0.04	0.0192024	0.043956	0.0455501	0.0905405	0.0391645	0.0299539
		35	0.0241176	0.0274431	0.0457788	0.018759	0.0311958	0.0124159	0.00625	0.0154028	0.0110966	0.0291971	0.0228862		35	0.0295602	0.0668449	0.0628571	0.0543478	0.105759	0.0494774	0.0641248	0.0826823	0.0814249	0.0717949	0.0670391	0.104703	0.0527295		35	0.0684282	0.0617631	0.0437956	0.0529801	0.0896359	0.061246	0.0647249	0.04875	0.0295421	0.0726965	0.0686755	0.0864865	0.0509138	0.0414747
		37.5	0.04	0.0441767	0.0529132	0.027417	0.0537262	0.0124159	0.0176136	0.0219194	0.0163185	0.047726	0.0254291		37.5	0.0490267	0.0868984	0.0844444	0.0523098	0.120709	0.0662021	0.0785673	0.106771	0.134224	0.0894587	0.083291	0.115901	0.0669975		37.5	0.0684282	0.0887142	0.0557399	0.0806743	0.107143	0.0918691	0.0705502	0.07375	0.0465288	0.0853762	0.067274	0.0871622	0.0646214	0.062212
		40	0.05	0.0662651	0.0772889	0.041847	0.0681687	0.0331092	0.0340909	0.0432464	0.0267624	0.0808535	0.0578512		40	0.0555155	0.111631	0.0888889	0.0720109	0.128461	0.0724739	0.0999422	0.121745	0.143766	0.105413	0.108177	0.120381	0.0967742		40	0.0934959	0.095452	0.0583942	0.0848886	0.121849	0.100317	0.0970874	0.081875	0.0443131	0.109045	0.0742817	0.0675676	0.0835509	0.0814132
		42.5	0.0741176	0.0823293	0.102259	0.0663781	0.0860774	0.0517331	0.0517045	0.0675355	0.0476501	0.112858	0.0756516		42.5	0.0821918	0.121658	0.125714	0.076087	0.121816	0.105923	0.134604	0.166016	0.124682	0.108832	0.113255	0.131019	0.127171		42.5	0.118564	0.111173	0.0856005	0.0866948	0.121148	0.122492	0.108738	0.086875	0.0731167	0.0989011	0.0903994	0.0554054	0.105744	0.093702
		45	0.0864706	0.103079	0.123662	0.0858586	0.106875	0.0750129	0.0704545	0.096564	0.0633159	0.124649	0.0928163		45	0.102379	0.111631	0.12381	0.0923913	0.103544	0.126829	0.10803	0.128906	0.112595	0.107692	0.106145	0.106943	0.10732		45	0.0948509	0.108928	0.121433	0.10897	0.112745	0.12038	0.0899676	0.115625	0.0635155	0.113271	0.0939033	0.0472973	0.098564	0.0998464
		47.5	0.108824	0.110442	0.108205	0.116162	0.124206	0.104501	0.103409	0.104265	0.0979112	0.149916	0.107438		47.5	0.111031	0.102273	0.103492	0.119565	0.0708749	0.133798	0.105142	0.104818	0.0826972	0.0951567	0.0964957	0.0744681	0.104218		47.5	0.096206	0.103313	0.114134	0.104756	0.104342	0.111932	0.0802589	0.10125	0.10192	0.114962	0.0967064	0.05	0.0881201	0.0998464
		50	0.118235	0.117805	0.0992866	0.127706	0.113229	0.115365	0.145455	0.114929	0.0900783	0.124088	0.124603		50	0.108147	0.0808824	0.0977778	0.0835598	0.0603544	0.117073	0.0901213	0.0865885	0.0629771	0.0695157	0.0898933	0.0582307	0.106079		50	0.0718157	0.0774846	0.102853	0.0909091	0.0581232	0.0966209	0.0841424	0.096875	0.0901034	0.090448	0.0840925	0.0324324	0.0972585	0.0875576
		52.5	0.118824	0.101071	0.105826	0.11544	0.107452	0.13761	0.121591	0.123223	0.110966	0.102751	0.11761		52.5	0.0879596	0.0755348	0.0749206	0.105299	0.0404208	0.100348	0.0595032	0.0384115	0.043257	0.042735	0.0726257	0.0330347	0.0763027		52.5	0.0636856	0.0555867	0.080292	0.0806743	0.0462185	0.0823654	0.0530744	0.1025	0.109306	0.06847	0.0777856	0.0263514	0.0802872	0.0883257
		55	0.104118	0.0863454	0.0850178	0.103175	0.102253	0.119503	0.121591	0.106635	0.116188	0.0735542	0.118881		55	0.0821918	0.0487968	0.0539683	0.0822011	0.021041	0.0675958	0.0421722	0.030599	0.0229008	0.0376068	0.0563738	0.019037	0.0663772		55	0.0501355	0.048849	0.0703384	0.0632149	0.035014	0.0374868	0.0427184	0.07125	0.0952733	0.046492	0.0546601	0.0182432	0.0724543	0.0614439
		57.5	0.0788235	0.0896921	0.0653983	0.102453	0.0710572	0.112261	0.100568	0.0906398	0.0953003	0.0454801	0.102352		57.5	0.0764239	0.0260695	0.0279365	0.0536685	0.0143965	0.0432056	0.0259965	0.00976562	0.0120865	0.0182336	0.0365668	0.0128779	0.0378412		57.5	0.0372629	0.0376193	0.0630392	0.0427453	0.0189076	0.0274551	0.0239482	0.048125	0.0790251	0.0371936	0.058164	0.0135135	0.055483	0.0514593
		60	0.0588235	0.0535475	0.0350773	0.0555556	0.0433276	0.0863942	0.0801136	0.0734597	0.0939948	0.032566	0.0603942		60	0.0504686	0.0200535	0.0146032	0.0407609	0.00332226	0.0188153	0.017331	0.00390625	0.00318066	0.014245	0.0177755	0.00335946	0.0328784		60	0.0271003	0.0168445	0.0431321	0.0240819	0.0105042	0.0158395	0.0135922	0.02875	0.0827179	0.0262046	0.0252278	0.00878378	0.0424282	0.0437788
		62.5	0.0405882	0.0287818	0.0208086	0.040404	0.0236857	0.0522504	0.0573864	0.0420616	0.0718016	0.0123526	0.034965		62.5	0.0317231	0.00668449	0.0101587	0.0224185	0.00276855	0.00905923	0.00808781	0.00455729	0.00318066	0.00683761	0.00964957	0.00223964	0.0148883		62.5	0.0162602	0.0190904	0.0364964	0.0120409	0.00560224	0.00475185	0.00841424	0.01625	0.0465288	0.0118343	0.0196216	0.00608108	0.0306789	0.0337942
		65	0.0252941	0.0187416	0.0112961	0.0238095	0.00808781	0.0336265	0.0329545	0.0367299	0.0496084	0.00786075	0.0178004		65	0.0209084	0.00534759	0.00698413	0.0115489	0.00055371	0.00418118	0.00404391	0.000651042	0.0019084	0.002849	0.00558659	0.00055991	0.0124069		65	0.00813008	0.00393038	0.013935	0.0102348	0.00210084	0.00475185	0.00194175	0.015	0.0295421	0.00845309	0.0161177	0.00337838	0.0163185	0.0245776
		67.5	0.0147059	0.0100402	0.00653983	0.010101	0.00462161	0.0181066	0.0204545	0.0201422	0.037859	0.00224593	0.00635728		67.5	0.0165826	0.0013369	0.00507937	0.00611413	0.00055371	0.00278746	0.0017331	0	0.000636132	0.0045584	0.00558659	0	0.00496278		67.5	0.00609756	0.00280741	0.00928998	0.00662252	0.00210084	0.00211193	0.0012945	0.00625	0.0177253	0.00253593	0.0119131	0.00135135	0.0078329	0.0145929
		70	0.00647059	0.00535475	0.00356718	0.00793651	0.00635471	0.0103466	0.0102273	0.0106635	0.0248042	0.00393038	0.00317864		70	0.00648882	0	0.00190476	0.000679348	0	0.00209059	0	0	0.000636132	0.0017094	0.00203149	0	0.00248139		70	0.00203252	0.000561482	0.00530856	0.00541842	0.00070028	0.00158395	0.00194175	0.004375	0.00812408	0.00338123	0.00350385	0	0.00195822	0.0107527
		72.5	0.00705882	0.000669344	0.00237812	0.017316	0.0034662	0.0108639	0.0136364	0.00592417	0.0287206	0	0.00381437		72.5	0.00937275	0.000668449	0.00126984	0.00543478	0	0.00139373	0.000577701	0.00195312	0.0019084	0.0011396	0.00101574	0	0.00124069		72.5	0.00135501	0.00280741	0.00331785	0.00481638	0.00070028	0.000527983	0.00194175	0.003125	0.0155096	0.00169062	0.00350385	0.00135135	0.00326371	0.0184332
		Total fibers	3022	3053	3036	3202	3590	3300	3306	3177	3060	3511	3093			3062	2850	2766	3250	3033	2914	3450	2783	2692	2799	3330	3310	2812			2853	2940	3444	3322	3141	3077	3058	3117	2885	3274	2990	2861	2883	3102
			0.0701522	0.129381	0.101449	0.127108	0.127577	0.0890909	0.123109	0.0978911	0.171569	0.105953	0.103136
			0.329583	0.381264	0.32971	0.42411	0.390251	0.325152	0.321234	0.37079	0.327778	0.386784	0.388296
			0.600265	0.489355	0.568841	0.448782	0.482173	0.585758	0.555656	0.531319	0.500654	0.507263	0.508568

[truncated: 28 more sheets: Figure S4 D-H 21d, Fig S4A,B - EDL Fiber type, Fig S4C,D - TRI Fiber type, Fig S4E,F - SOL Fiber type, Figure 3A-D S3A - western blots, Figure 3F-G pS6 staining, Figure 3K - ATF4 C2C12 cells, Figure 3L - p62 western blot, Figure 3J - PCRs, Fig 3I,S6B - Myotube diameter, Fig S6C - Fusion index, Fig S6D - myotube diameter, Figure 4B - Axon diameter, Figure 4C-Nerve sprouting, Figure 4D - #AChR clusters, Figure 4E - AchR density, Figure 4F - GAS Axon diameter, Figure 4G - GAS Nerve sprouting, Figure 4H - GAS #AChR clusters, Figure 4K - Quantal content …]
